# Supplementary material for: 2-Methyl­pyridine–urea (1/1)
Source: Acta Crystallogr Sect E Struct Rep Online. 2012 Jan 21;68(Pt 2):o504. doi: 10.1107/S1600536812002164 (PMC3275249; doi:10.1107/S1600536812002164)
Supplement: Supplementary file 1 [file e-68-0o504-sup1.cif]

##############################################################################
#                                                                            #
# This CIF contains the data in a paper accepted for publication in          #
# Acta Crystallographica Section E. It conforms to the requirements of       #
# Notes for Authors for Acta Crystallographica Section E, and has been       #
# peer reviewed under the auspices of the IUCr Commission on Journals.       #
#                                                                            #
# Full details of the Crystallographic Information File format               #
# are given in the paper "The Crystallographic Information File (CIF):       #
# a New Standard Archive File for Crystallography" by S. R. Hall, F. H.      #
# Allen and I. D. Brown [Acta Cryst. (1991), A47, 655-685].                  #
#                                                                            #
# The current version of the core CIF dictionary is obtainable from          #
# ftp://ftp.iucr.org/pub/cif_core.dic.                                       #
#                                                                            #
# Software is freely available for graphical display of the structure(s)     #
# in this CIF. For information consult the CIF software page                 #
# http://www.iucr.org/resources/cif/software.                                #
#                                                                            #
# This file may be used for bona fide research purposes within the           #
# scientific community so long as proper attribution is given to the journal # 
# article from which it was obtained.                                        #
#                                                                            #
##############################################################################
data_I
_audit_creation_method     SHELXL-97
_chemical_name_systematic
;
2-Methylpyridine--urea (1/1)
;
_chemical_name_common     ?
_chemical_formula_moiety     'C6 H7 N, C H4 N2 O'
_chemical_formula_sum     'C7 H11 N3 O'
_chemical_formula_iupac     'C6 H7 N, C H4 N2 O'
_chemical_formula_weight     153.19
_chemical_melting_point     ?
_symmetry_cell_setting     orthorhombic
_symmetry_space_group_name_H-M     'P b c a'
_symmetry_space_group_name_Hall     '-P 2ac 2ab'
loop_
    _symmetry_equiv_pos_as_xyz
    'x, y, z'
    '-x+1/2, -y, z+1/2'
    'x+1/2, -y+1/2, -z'
    '-x, y+1/2, -z+1/2'
    '-x, -y, -z'
    'x-1/2, y, -z-1/2'
    '-x-1/2, y-1/2, z'
    'x, -y-1/2, z-1/2'
_cell_length_a     7.471(5)
_cell_length_b     14.916(5)
_cell_length_c     15.338(5)
_cell_angle_alpha     90.00
_cell_angle_beta     90.00
_cell_angle_gamma     90.00
_cell_volume     1709.2(14)
_cell_formula_units_Z     8
_cell_measurement_reflns_used     1430
_cell_measurement_theta_min     4.1
_cell_measurement_theta_max     75.6
_cell_measurement_temperature     293(2)
_exptl_crystal_description     Block
_exptl_crystal_colour     colourless
_exptl_crystal_size_max     0.36
_exptl_crystal_size_mid     0.30
_exptl_crystal_size_min     0.22
_exptl_crystal_density_diffrn     1.191
_exptl_crystal_density_meas     ?
_exptl_crystal_density_method     'not measured'
_exptl_crystal_F_000     656
_exptl_absorpt_coefficient_mu     0.683
_exptl_absorpt_correction_type     multi-scan
_exptl_absorpt_process_details     '(CrysAlis PRO; Oxford Diffraction, 2007)'
_exptl_absorpt_correction_T_min     0.33680
_exptl_absorpt_correction_T_max     1.000
_exptl_special_details
;
;
_diffrn_ambient_temperature     293(2)
_diffrn_radiation_type     CuK\a
_diffrn_radiation_wavelength     1.54184
_diffrn_radiation_source     'fine-focus sealed tube'
_diffrn_radiation_monochromator     graphite
_diffrn_measurement_device_type     'Oxford Diffraction Xcalibur Ruby'
_diffrn_measurement_method     '\w scans'
_diffrn_detector_area_resol_mean     10.2576
_diffrn_reflns_number     5969
_diffrn_reflns_av_R_equivalents     0.0494
_diffrn_reflns_av_sigmaI/netI     0.0316
_diffrn_reflns_theta_min     5.77
_diffrn_reflns_theta_max     75.96
_diffrn_reflns_theta_full     75.96
_diffrn_measured_fraction_theta_max     0.985
_diffrn_measured_fraction_theta_full     0.985
_diffrn_reflns_limit_h_min     -5
_diffrn_reflns_limit_h_max     9
_diffrn_reflns_limit_k_min     -18
_diffrn_reflns_limit_k_max     17
_diffrn_reflns_limit_l_min     -18
_diffrn_reflns_limit_l_max     19
_diffrn_standards_number     ?
_diffrn_standards_interval_count     ?
_diffrn_standards_interval_time     ?
_diffrn_standards_decay_%     ?
_refine_special_details
;
Refinement of <i>F</i>^2^ against ALL reflections. The weighted <i>R</i>-factor
<i>wR</i> and goodness of fit <i>S</i> are based on <i>F</i>^2^, conventional
<i>R</i>-factors <i>R</i> are based on <i>F</i>, with <i>F</i> set to zero for
negative <i>F</i>^2^. The threshold expression of <i>F</i>^2^ >
\s(<i>F</i>^2^) is used only for calculating <i>R</i>-factors(gt) <i>etc</i>.
and is not relevant to the choice of reflections for refinement.
<i>R</i>-factors based on <i>F</i>^2^ are statistically about twice as large
as those based on <i>F</i>, and <i>R</i>- factors based on ALL data will be
even larger.
;
_reflns_number_total     1756
_reflns_number_gt     1011
_reflns_threshold_expression     I>2sigma(I)
_refine_ls_structure_factor_coef     Fsqd
_refine_ls_matrix_type     full
_refine_ls_R_factor_all     0.0901
_refine_ls_R_factor_gt     0.0557
_refine_ls_wR_factor_gt     0.1447
_refine_ls_wR_factor_ref     0.1665
_refine_ls_goodness_of_fit_ref     0.973
_refine_ls_restrained_S_all     0.973
_refine_ls_number_reflns     1756
_refine_ls_number_parameters     112
_refine_ls_number_restraints     0
_refine_ls_hydrogen_treatment     mixed
_refine_ls_weighting_scheme     calc
_refine_ls_weighting_details
                 'calc w=1/[\s^2^(Fo^2^)+(0.0982P)^2^] where P=(Fo^2^+2Fc^2^)/3'
_atom_sites_solution_hydrogens     geom
_atom_sites_solution_primary     direct
_atom_sites_solution_secondary     difmap
_refine_ls_shift/su_max     0.000
_refine_ls_shift/su_mean     0.000
_refine_diff_density_max     0.156
_refine_diff_density_min     -0.196
_refine_ls_extinction_method     none
_refine_ls_extinction_coef     ?
loop_
    _atom_type_symbol
    _atom_type_description
    _atom_type_scat_dispersion_real
    _atom_type_scat_dispersion_imag
    _atom_type_scat_source
    'C' 'C' 0.0181 0.0091
                         'International Tables Vol C Tables 4.2.6.8 and 6.1.1.4'
    'H' 'H' 0.0000 0.0000
                         'International Tables Vol C Tables 4.2.6.8 and 6.1.1.4'
    'N' 'N' 0.0311 0.0180
                         'International Tables Vol C Tables 4.2.6.8 and 6.1.1.4'
    'O' 'O' 0.0492 0.0322
                         'International Tables Vol C Tables 4.2.6.8 and 6.1.1.4'
_computing_data_collection     'CrysAlis PRO (Oxford Diffraction, 2007)'
_computing_cell_refinement     'CrysAlis PRO (Oxford Diffraction, 2007)'
_computing_data_reduction     'CrysAlis PRO (Oxford Diffraction, 2007)'
_computing_structure_solution     'SHELXS97 (Sheldrick, 2008)'
_computing_structure_refinement     'SHELXL97 (Sheldrick, 2008)'
_computing_molecular_graphics     'XP in SHELXTL (Sheldrick, 2008)'
_computing_publication_material     'SHELXL97 (Sheldrick, 2008)'
loop_
    _atom_site_type_symbol
    _atom_site_label
    _atom_site_fract_x
    _atom_site_fract_y
    _atom_site_fract_z
    _atom_site_U_iso_or_equiv
    _atom_site_adp_type
    _atom_site_calc_flag
    _atom_site_refinement_flags
    _atom_site_occupancy
    _atom_site_symmetry_multiplicity
    _atom_site_disorder_assembly
    _atom_site_disorder_group
    N N1 0.1107(2) 0.45154(12) 0.27525(10) 0.0620(5) Uani d . 1 1 . .
    C C1 0.1128(3) 0.42217(15) 0.19345(13) 0.0672(6) Uani d . 1 1 . .
    H H1 0.1138 0.3605 0.1843 0.081 Uiso calc R 1 1 . .
    C C2 0.1137(3) 0.47652(19) 0.12219(13) 0.0763(7) Uani d . 1 1 . .
    H H2 0.1153 0.4528 0.0661 0.092 Uiso calc R 1 1 . .
    C C3 0.1121(3) 0.5668(2) 0.13573(17) 0.0910(8) Uani d . 1 1 . .
    H H3 0.1129 0.6061 0.0887 0.109 Uiso calc R 1 1 . .
    C C4 0.1093(3) 0.59912(18) 0.21957(18) 0.0860(8) Uani d . 1 1 . .
    H H4 0.1076 0.6606 0.2297 0.103 Uiso calc R 1 1 . .
    C C5 0.1089(3) 0.53974(15) 0.28912(13) 0.0645(6) Uani d . 1 1 . .
    C C6 0.1069(3) 0.5697(2) 0.38257(15) 0.0963(9) Uani d . 1 1 . .
    H H6A 0.0145 0.5382 0.4135 0.144 Uiso calc PR 0.50 1 . .
    H H6B 0.0841 0.6329 0.3851 0.144 Uiso calc PR 0.50 1 . .
    H H6C 0.2207 0.5570 0.4089 0.144 Uiso calc PR 0.50 1 . .
    H H6D 0.1984 0.6139 0.3915 0.144 Uiso calc PR 0.50 1 . .
    H H6E 0.1287 0.5191 0.4198 0.144 Uiso calc PR 0.50 1 . .
    H H6F -0.0078 0.5951 0.3961 0.144 Uiso calc PR 0.50 1 . .
    O O1 0.11116(17) 0.23145(9) 0.50993(9) 0.0637(4) Uani d . 1 1 . .
    N N2 -0.0400(3) 0.31459(13) 0.41139(12) 0.0653(5) Uani d . 1 1 . .
    H H2A -0.140(3) 0.3013(17) 0.4331(16) 0.078 Uiso d . 1 1 . .
    H H2B -0.025(3) 0.3550(15) 0.3672(14) 0.078 Uiso d . 1 1 . .
    N N3 0.2633(3) 0.31788(13) 0.41459(13) 0.0713(6) Uani d . 1 1 . .
    H H3A 0.370(3) 0.3003(18) 0.4372(16) 0.086 Uiso d . 1 1 . .
    H H3B 0.248(3) 0.3551(16) 0.3712(14) 0.086 Uiso d . 1 1 . .
    C C7 0.1115(3) 0.28588(12) 0.44860(12) 0.0526(5) Uani d . 1 1 . .
loop_
    _atom_site_aniso_label
    _atom_site_aniso_U_11
    _atom_site_aniso_U_22
    _atom_site_aniso_U_33
    _atom_site_aniso_U_12
    _atom_site_aniso_U_13
    _atom_site_aniso_U_23
    N1 0.0673(11) 0.0681(10) 0.0505(9) -0.0007(8) -0.0018(8) 0.0054(7)
    C1 0.0662(14) 0.0735(13) 0.0619(12) -0.0010(11) -0.0006(10) -0.0058(10)
    C2 0.0743(15) 0.1072(19) 0.0475(11) 0.0073(14) 0.0015(10) 0.0011(11)
    C3 0.098(2) 0.108(2) 0.0674(14) 0.0061(16) 0.0033(14) 0.0344(14)
    C4 0.100(2) 0.0643(13) 0.0932(18) 0.0032(12) 0.0015(15) 0.0087(12)
    C5 0.0656(14) 0.0698(12) 0.0580(11) -0.0027(11) 0.0015(10) -0.0036(9)
    C6 0.107(2) 0.112(2) 0.0696(16) -0.0082(16) 0.0021(14) -0.0273(15)
    O1 0.0554(9) 0.0729(9) 0.0628(8) 0.0026(7) 0.0010(6) 0.0233(7)
    N2 0.0512(10) 0.0796(12) 0.0652(11) 0.0020(9) -0.0005(9) 0.0235(9)
    N3 0.0557(11) 0.0851(13) 0.0730(12) -0.0003(10) 0.0030(9) 0.0315(10)
    C7 0.0527(11) 0.0552(9) 0.0498(9) 0.0006(9) 0.0006(9) 0.0040(8)
_geom_special_details
;
All e.s.d.'s (except the e.s.d. in the dihedral angle between two l.s. planes)
are estimated using the full covariance matrix. The cell e.s.d.'s are taken
into account individually in the estimation of e.s.d.'s in distances, angles
and torsion angles; correlations between e.s.d.'s in cell parameters are only
used when they are defined by crystal symmetry. An approximate (isotropic)
treatment of cell e.s.d.'s is used for estimating e.s.d.'s involving l.s.
planes.
;
loop_
    _geom_bond_atom_site_label_1
    _geom_bond_atom_site_label_2
    _geom_bond_site_symmetry_2
    _geom_bond_distance
    _geom_bond_publ_flag
    N1 C1 . 1.329(3) ?
    N1 C5 . 1.333(3) ?
    C1 C2 . 1.361(3) ?
    C1 H1 . 0.9300 ?
    C2 C3 . 1.362(4) ?
    C2 H2 . 0.9300 ?
    C3 C4 . 1.374(4) ?
    C3 H3 . 0.9300 ?
    C4 C5 . 1.387(3) ?
    C4 H4 . 0.9300 ?
    C5 C6 . 1.501(3) ?
    C6 H6A . 0.9600 ?
    C6 H6B . 0.9600 ?
    C6 H6C . 0.9600 ?
    C6 H6D . 0.9600 ?
    C6 H6E . 0.9600 ?
    C6 H6F . 0.9600 ?
    O1 C7 . 1.243(2) ?
    N2 C7 . 1.338(3) ?
    N2 H2A . 0.84(2) ?
    N2 H2B . 0.91(2) ?
    N3 C7 . 1.337(3) ?
    N3 H3A . 0.91(2) ?
    N3 H3B . 0.88(2) ?
loop_
    _geom_angle_atom_site_label_1
    _geom_angle_atom_site_label_2
    _geom_angle_atom_site_label_3
    _geom_angle_site_symmetry_1
    _geom_angle_site_symmetry_3
    _geom_angle
    _geom_angle_publ_flag
    C1 N1 C5 . . 118.43(18) ?
    N1 C1 C2 . . 124.2(2) ?
    N1 C1 H1 . . 117.9 ?
    C2 C1 H1 . . 117.9 ?
    C1 C2 C3 . . 117.8(2) ?
    C1 C2 H2 . . 121.1 ?
    C3 C2 H2 . . 121.1 ?
    C2 C3 C4 . . 119.3(2) ?
    C2 C3 H3 . . 120.3 ?
    C4 C3 H3 . . 120.3 ?
    C3 C4 C5 . . 119.7(2) ?
    C3 C4 H4 . . 120.1 ?
    C5 C4 H4 . . 120.1 ?
    N1 C5 C4 . . 120.5(2) ?
    N1 C5 C6 . . 116.5(2) ?
    C4 C5 C6 . . 123.0(2) ?
    C5 C6 H6A . . 109.5 ?
    C5 C6 H6B . . 109.5 ?
    H6A C6 H6B . . 109.5 ?
    C5 C6 H6C . . 109.5 ?
    H6A C6 H6C . . 109.5 ?
    H6B C6 H6C . . 109.5 ?
    C5 C6 H6D . . 109.5 ?
    H6A C6 H6D . . 141.1 ?
    H6B C6 H6D . . 56.3 ?
    H6C C6 H6D . . 56.3 ?
    C5 C6 H6E . . 109.5 ?
    H6A C6 H6E . . 56.3 ?
    H6B C6 H6E . . 141.1 ?
    H6C C6 H6E . . 56.3 ?
    H6D C6 H6E . . 109.5 ?
    C5 C6 H6F . . 109.5 ?
    H6A C6 H6F . . 56.3 ?
    H6B C6 H6F . . 56.3 ?
    H6C C6 H6F . . 141.1 ?
    H6D C6 H6F . . 109.5 ?
    H6E C6 H6F . . 109.5 ?
    C7 N2 H2A . . 120.5(17) ?
    C7 N2 H2B . . 115.0(15) ?
    H2A N2 H2B . . 124(2) ?
    C7 N3 H3A . . 119.6(16) ?
    C7 N3 H3B . . 114.2(16) ?
    H3A N3 H3B . . 126(2) ?
    O1 C7 N3 . . 122.04(18) ?
    O1 C7 N2 . . 122.02(19) ?
    N3 C7 N2 . . 115.93(18) ?
loop_
    _geom_torsion_atom_site_label_1
    _geom_torsion_atom_site_label_2
    _geom_torsion_atom_site_label_3
    _geom_torsion_atom_site_label_4
    _geom_torsion_site_symmetry_1
    _geom_torsion_site_symmetry_2
    _geom_torsion_site_symmetry_3
    _geom_torsion_site_symmetry_4
    _geom_torsion
    _geom_torsion_publ_flag
    C5 N1 C1 C2 . . . . 0.1(3) ?
    N1 C1 C2 C3 . . . . -0.1(4) ?
    C1 C2 C3 C4 . . . . -0.2(4) ?
    C2 C3 C4 C5 . . . . 0.3(4) ?
    C1 N1 C5 C4 . . . . 0.0(3) ?
    C1 N1 C5 C6 . . . . -179.89(19) ?
    C3 C4 C5 N1 . . . . -0.2(3) ?
    C3 C4 C5 C6 . . . . 179.7(2) ?
loop_
    _geom_hbond_atom_site_label_D
    _geom_hbond_atom_site_label_H
    _geom_hbond_atom_site_label_A
    _geom_hbond_site_symmetry_A
    _geom_hbond_distance_DH
    _geom_hbond_distance_HA
    _geom_hbond_distance_DA
    _geom_hbond_angle_DHA
    N2 H2B N1 . 0.91(2) 2.26(2) 3.131(3) 160(2)
    N2 H2A O1 3_456 0.84(2) 2.11(2) 2.953(3) 179(2)
    N3 H3B N1 . 0.88(2) 2.30(2) 3.137(3) 161(2)
    N3 H3A O1 3_556 0.91(2) 2.03(2) 2.938(3) 177(2)
_iucr_refine_instructions_details
;
TITL I         P b c a      R = 0.05
CELL  1.54184    7.4710   14.9160   15.3380    90.000    90.000    90.000
ZERR 8           0.0050    0.0050    0.0050     0.000     0.000     0.000
LATT   1
SYMM     0.50000 - X ,            - Y ,    0.50000 + Z
SYMM     0.50000 + X ,    0.50000 - Y ,            - Z
SYMM             - X ,    0.50000 + Y ,    0.50000 - Z
SFAC    C  H  N  O
UNIT    56   88  24   8
TEMP    20
L.S. 5
FMAP 2
PLAN -10
ACTA
CONF
BOND $H
EQIV $1 -0.5+X,0.5-Y,1-Z
EQIV $2 0.5+X,0.5-Y,1-Z
HTAB  N2 N1
HTAB  N2 O1_$1
HTAB  N3 N1
HTAB  N3 O1_$2
HTAB
WGHT      0.0982      0.0000
FVAR       8.03123
N1    3    0.110691    0.451539    0.275253    11.00000    0.06727    0.06808 =
         0.05045    0.00539   -0.00182   -0.00066
C1    1    0.112837    0.422172    0.193450    11.00000    0.06618    0.07350 =
         0.06194   -0.00582   -0.00065   -0.00097
AFIX  43
H1    2    0.113807    0.360536    0.184323    11.00000   -1.20000
AFIX   0
C2    1    0.113708    0.476524    0.122197    11.00000    0.07429    0.10712 =
         0.04752    0.00114    0.00144    0.00732
AFIX  43
H2    2    0.115340    0.452835    0.066116    11.00000   -1.20000
AFIX   0
C3    1    0.112108    0.566793    0.135734    11.00000    0.09782    0.10777 =
         0.06744    0.03437    0.00332    0.00607
AFIX  43
H3    2    0.112927    0.606122    0.088686    11.00000   -1.20000
AFIX   0
C4    1    0.109275    0.599120    0.219572    11.00000    0.10041    0.06432 =
         0.09315    0.00867    0.00151    0.00323
AFIX  43
H4    2    0.107591    0.660596    0.229651    11.00000   -1.20000
AFIX   0
C5    1    0.108934    0.539739    0.289118    11.00000    0.06558    0.06982 =
         0.05794   -0.00357    0.00150   -0.00273
C6    1    0.106873    0.569654    0.382569    11.00000    0.10705    0.11230 =
         0.06964   -0.02726    0.00210   -0.00814
AFIX 123
H6A   2    0.014476    0.538174    0.413468    10.50000   -1.50000
H6B   2    0.084115    0.632942    0.385142    10.50000   -1.50000
H6C   2    0.220708    0.556976    0.408855    10.50000   -1.50000
H6D   2    0.198390    0.613888    0.391508    10.50000   -1.50000
H6E   2    0.128751    0.519119    0.419835    10.50000   -1.50000
H6F   2   -0.007842    0.595085    0.396121    10.50000   -1.50000
AFIX   0
O1    4    0.111157    0.231453    0.509928    11.00000    0.05540    0.07292 =
         0.06277    0.02334    0.00102    0.00255
N2    3   -0.040048    0.314590    0.411390    11.00000    0.05123    0.07958 =
         0.06517    0.02356   -0.00056    0.00200
H2A   2   -0.140368    0.301283    0.433087    11.00000   -1.20000
H2B   2   -0.024921    0.354952    0.367241    11.00000   -1.20000
N3    3    0.263336    0.317878    0.414588    11.00000    0.05572    0.08504 =
         0.07299    0.03155    0.00298   -0.00032
H3A   2    0.370491    0.300345    0.437195    11.00000   -1.20000
H3B   2    0.247576    0.355137    0.371183    11.00000   -1.20000
C7    1    0.111491    0.285882    0.448597    11.00000    0.05274    0.05522 =
         0.04985    0.00396    0.00061    0.00059
HKLF 4
REM  I         P b c a      R = 0.05
REM R1 =  0.0557 for   1011 Fo > 4sig(Fo)  and  0.0901 for all   1756 data
REM    112 parameters refined using      0 restraints
END
WGHT      0.0982      0.0000
REM Highest difference peak  0.156,  deepest hole -0.196,  1-sigma level  0.047
Q1    1   0.2158  0.6715  0.1244  11.00000  0.05    0.16
Q2    1   0.1697  0.4231  0.4306  11.00000  0.05    0.15
Q3    1   0.2454  0.6656  0.0500  11.00000  0.05    0.13
Q4    1   0.2510  0.2653  0.5744  11.00000  0.05    0.13
Q5    1   0.2299  0.6979  0.4267  11.00000  0.05    0.12
Q6    1   0.2390  0.2455  0.5390  11.00000  0.05    0.12
Q7    1   0.2522  0.3894  0.3894  11.00000  0.05    0.12
Q8    1   0.2619  0.5808  0.2238  11.00000  0.05    0.12
Q9    1   0.2465  0.5654  0.2871  11.00000  0.05    0.12
Q10   1   0.2428  0.6052  0.3892  11.00000  0.05    0.11
;
data_global
_journal_date_recd_electronic     2011-12-30
_journal_date_accepted     2012-01-18
_journal_name_full     'Acta Crystallographica, Section E'
_journal_year     2012
_journal_volume     68
_journal_issue      2
_journal_page_first     o504
_journal_page_last     o504
_journal_paper_category     QO
_journal_paper_doi     10.1107/S1600536812002164
_journal_coeditor_code     PV2503
_publ_contact_author_name     'Jamshid Ashurov'
_publ_contact_author_address
;
Institute of Bioorganic Chemistry
Academy of Sciences of Uzbekistan
H.Abdullaev Str. 83
Tashkent 100125
Uzbekistan
;
_publ_contact_author_email     ' atom.uz@mail.ru'
_publ_contact_author_fax     '998 371 2627063'
_publ_contact_author_phone     '998 371 2628906'
_publ_section_title
;
2-Methylpyridine--urea (1/1)
;
loop_
    _publ_author_name
    _publ_author_footnote
    _publ_author_address
    'Ashurov, Jamshid' .
;
Institute of Bioorganic Chemistry
Academy of Sciences of Uzbekistan
H. Abdullaev Str. 83
Tashkent 100125
Uzbekistan
;
    'Ibragimov, Bakhtiyar' .
;
Institute of Bioorganic Chemistry
Academy of Sciences of Uzbekistan
H. Abdullaev Str. 83
Tashkent 100125
Uzbekistan
;
    'Talipov, Samat' .
;
Institute of Bioorganic Chemistry
Academy of Sciences of Uzbekistan
H. Abdullaev Str. 83
Tashkent 100125
Uzbekistan
;
