# Supplementary material for: 2-Methyl­pyridine–urea (1/1)
Source: Acta Crystallogr Sect E Struct Rep Online. 2012 Jan 21;68(Pt 2):o504. doi: 10.1107/S1600536812002164 (PMC3275249; doi:10.1107/S1600536812002164)
Supplement: Supplementary file 2 [file e-68-0o504-Isup2.hkl]

# 
# h,k,l, Fc-squared, Fo-squared, sigma(Fo-squared) and status flag 
# 
data_I
_shelx_title ' I         P b c a      R = 0.05' 
_shelx_refln_list_code          4 
_shelx_F_calc_maximum      142.24 
_exptl_crystal_F_000       656.00 
_reflns_d_resolution_high  0.7947 
 
loop_ 
 _symmetry_equiv_pos_as_xyz 
 'x, y, z' 
 '-x+1/2, -y, z+1/2' 
 'x+1/2, -y+1/2, -z' 
 '-x, y+1/2, -z+1/2' 
 '-x, -y, -z' 
 'x-1/2, y, -z-1/2' 
 '-x-1/2, y-1/2, z' 
 'x, -y-1/2, z-1/2' 
 
_cell_length_a     7.4710 
_cell_length_b    14.9160 
_cell_length_c    15.3380 
_cell_angle_alpha  90.000 
_cell_angle_beta   90.000 
_cell_angle_gamma  90.000 
 
_shelx_F_squared_multiplier     1.000 
 
loop_ 
 _refln_index_h 
 _refln_index_k 
 _refln_index_l 
 _refln_F_squared_calc 
 _refln_F_squared_meas 
 _refln_F_squared_sigma 
 _refln_observed_status 
   2   0   0     3133.32     1935.20     39.37 o 
   4   0   0    12481.74    11873.75     33.37 o 
   6   0   0     1504.62     1657.29     25.68 o 
   8   0   0      428.27      457.84     18.04 o 
   2   1   0      423.33      361.43      6.24 o 
   4   1   0        0.11        3.23      2.55 o 
   6   1   0      851.38      888.50     13.14 o 
   8   1   0       50.33       56.47      8.06 o 
   0   2   0     2292.64     1720.37      5.57 o 
   2   2   0      310.01      284.25      6.91 o 
   4   2   0     2085.02     2138.29     15.68 o 
   6   2   0        0.19        1.95      4.21 o 
   8   2   0        1.33       -2.87      6.59 o 
   2   3   0     6060.58     5679.07     39.45 o 
   4   3   0      166.47      181.17      5.70 o 
   6   3   0      308.47      269.37      6.89 o 
   8   3   0       28.88       30.60      5.20 o 
   0   4   0     2262.06     1965.73     10.45 o 
   2   4   0      107.86      103.75      2.60 o 
   4   4   0     1314.22     1450.36     14.50 o 
   6   4   0       45.36       44.59      4.70 o 
   8   4   0       34.58       48.46      5.05 o 
   2   5   0     2719.59     2730.28     41.44 o 
   4   5   0      133.98      123.88      5.71 o 
   6   5   0       43.91       39.79      4.37 o 
   8   5   0        9.90       15.81      4.52 o 
   0   6   0     2242.21     2386.94     14.69 o 
   2   6   0      307.29      310.98      5.12 o 
   4   6   0     2881.52     2694.35     21.61 o 
   6   6   0       29.32       28.23      4.65 o 
   8   6   0       20.32       23.51      5.06 o 
   2   7   0      112.19      113.04      9.27 o 
   4   7   0       29.15       25.12      4.76 o 
   6   7   0       54.93       47.99      6.16 o 
   8   7   0        0.18        3.61      6.67 o 
   0   8   0     4934.64     5320.47     26.61 o 
   2   8   0       23.58       31.30      2.65 o 
   4   8   0        3.71        7.94      4.10 o 
   6   8   0       68.93       60.34      4.27 o 
   8   8   0        6.90        6.54      6.37 o 
   2   9   0      543.78      553.60     35.64 o 
   4   9   0       41.06       43.68      5.02 o 
   6   9   0        9.94        7.33      3.74 o 
   8   9   0        0.34        2.91      5.72 o 
   0  10   0        6.48        6.30      4.35 o 
   2  10   0        1.86        3.15      3.21 o 
   4  10   0      101.21       85.68      5.69 o 
   6  10   0        1.34        0.49      3.58 o 
   2  11   0        0.39        1.44      3.49 o 
   4  11   0        0.02       -1.70      3.18 o 
   6  11   0        1.64       -1.56      3.35 o 
   0  12   0       36.20       30.72      3.67 o 
   2  12   0        8.57        6.93      3.51 o 
   4  12   0       58.66       59.71      3.98 o 
   6  12   0        3.00        1.84      3.00 o 
   2  13   0       90.00       82.63      5.89 o 
   4  13   0        9.46        9.43      5.42 o 
   6  13   0        0.89       -0.77      2.99 o 
   0  14   0       17.68       19.86      4.83 o 
   2  14   0        0.55       -0.75      3.47 o 
   4  14   0       25.87       30.78      7.07 o 
   6  14   0        0.34       -3.26      3.26 o 
   2  15   0       56.30       55.05      6.80 o 
   4  15   0        6.37       10.76      2.82 o 
   0  16   0        8.84        5.09      4.49 o 
   2  16   0        1.23       -3.58      3.58 o 
   4  16   0       40.44       55.79      3.28 o 
   2  17   0        1.92        2.93      2.58 o 
   0  18   0        1.66        1.24      2.85 o 
   2  18   0        0.00        0.88      2.80 o 
   1   1   1        3.49        2.96      0.25 o 
   3   1   1      535.65      533.80     11.78 o 
   4   1   1      705.99      700.84      4.41 o 
   5   1   1       51.13       54.31      2.66 o 
   6   1   1     1019.84      946.39     24.84 o 
   7   1   1        0.11       -0.21      3.34 o 
   8   1   1       78.14       66.30      5.58 o 
   9   1   1        4.91        8.48      3.60 o 
   0   2   1      160.54      105.89      1.19 o 
   1   2   1      197.68      168.65      2.79 o 
   2   2   1       61.27       49.35      3.74 o 
   3   2   1     1553.89     1555.09      7.48 o 
   4   2   1      225.10      217.88      3.28 o 
   5   2   1        0.11        1.19      2.76 o 
   6   2   1        4.21        5.89      3.13 o 
   7   2   1       41.19       40.41      3.53 o 
   8   2   1        3.61       -1.26      4.65 o 
   9   2   1        0.00        1.75      3.35 o 
   1   3   1     1799.69     1565.13     14.89 o 
   2   3   1     3882.80     3584.76     19.72 o 
   3   3   1      314.29      331.86      8.09 o 
   4   3   1      186.22      204.75      9.21 o 
   5   3   1       10.24       10.48      2.97 o 
   6   3   1       10.00        7.83      3.03 o 
   7   3   1        6.84        6.37      3.08 o 
   8   3   1        4.42        3.00      3.34 o 
   9   3   1        4.09        7.86      3.09 o 
   0   4   1     4966.45     4322.81     11.08 o 
   1   4   1     1849.97     1602.07     13.90 o 
   2   4   1        5.89        5.53      1.03 o 
   3   4   1      528.25      542.68      4.82 o 
   4   4   1      127.36      132.59      3.86 o 
   5   4   1        6.91        8.06      2.90 o 
   6   4   1       17.67       20.11      3.03 o 
   7   4   1      144.89      144.30      4.36 o 
   8   4   1        0.00       -1.49      3.21 o 
   9   4   1        0.06        1.02      5.13 o 
   1   5   1      482.05      426.79      6.28 o 
   2   5   1     1312.36     1331.85      5.67 o 
   3   5   1      168.94      180.42      4.34 o 
   4   5   1       66.15       62.97      5.20 o 
   5   5   1        1.61        2.73      3.61 o 
   6   5   1        4.54        3.55      2.55 o 
   7   5   1        2.91       -1.53      3.16 o 
   8   5   1        0.01       -0.69      2.99 o 
   0   6   1     2043.08     2189.97     11.81 o 
   1   6   1       31.94       32.13      1.66 o 
   2   6   1       12.58       11.61      1.30 o 
   3   6   1      529.97      510.05     11.00 o 
   4   6   1       52.54       50.49      3.61 o 
   5   6   1        0.13       -0.45      2.87 o 
   6   6   1       16.08       18.16      2.40 o 
   7   6   1        6.83        1.18      2.99 o 
   8   6   1        4.94        8.29      3.29 o 
   1   7   1        4.07        3.25      1.06 o 
   2   7   1     1730.26     1869.74     17.66 o 
   3   7   1        7.62        5.90      1.61 o 
   4   7   1       77.71       82.40      4.14 o 
   5   7   1        0.06        0.46      3.15 o 
   6   7   1      131.90      124.74      5.21 o 
   7   7   1        0.02       -0.05      5.85 o 
   8   7   1       15.01       16.60      5.09 o 
   0   8   1      254.11      276.85      5.66 o 
   1   8   1        0.54        1.25      1.32 o 
   2   8   1        0.82        0.61      1.45 o 
   3   8   1       51.67       63.95      2.85 o 
   4   8   1        1.21        1.30      2.87 o 
   5   8   1        5.09        2.80      2.69 o 
   6   8   1        0.62        2.00      2.56 o 
   7   8   1        0.01       -1.31      5.58 o 
   8   8   1        0.06        3.38      4.57 o 
   1   9   1      172.35      169.78      3.08 o 
   2   9   1      196.49      233.71      4.24 o 
   3   9   1        1.96        1.83      2.57 o 
   4   9   1       10.53        7.76      2.56 o 
   5   9   1       11.81        6.00      2.52 o 
   6   9   1       31.85       33.18      3.16 o 
   7   9   1        0.99        3.68      3.59 o 
   8   9   1        3.38        7.57      3.82 o 
   0  10   1       13.61       11.64      4.55 o 
   1  10   1      141.60      160.74      4.92 o 
   2  10   1        2.80        4.44      2.31 o 
   3  10   1       20.21       15.75      5.11 o 
   4  10   1       30.05       29.14      2.90 o 
   5  10   1        1.72       -1.00      2.48 o 
   6  10   1        0.52       -0.99      2.53 o 
   7  10   1       23.69       23.63      3.23 o 
   1  11   1       51.61       53.61      2.42 o 
   2  11   1       99.07      100.17      3.65 o 
   3  11   1       26.67       24.64      3.49 o 
   4  11   1       13.12       11.43      2.41 o 
   5  11   1        0.52        0.15      2.67 o 
   6  11   1        0.17       -2.37      2.37 o 
   7  11   1        0.12        2.19      2.74 o 
   0  12   1        2.51        4.22      2.54 o 
   1  12   1       39.53       38.44      2.68 o 
   2  12   1        1.43        2.58      2.77 o 
   3  12   1       10.38       11.29      3.21 o 
   4  12   1       48.67       43.98      2.85 o 
   5  12   1        1.01        4.82      2.68 o 
   6  12   1        0.11        0.05      2.13 o 
   7  12   1       13.19       17.73      3.02 o 
   1  13   1       85.06       85.07      4.30 o 
   2  13   1        0.46        0.00      2.39 o 
   3  13   1        0.94       -0.59      2.71 o 
   4  13   1        0.01        2.40      3.16 o 
   5  13   1       13.86       16.48      2.28 o 
   6  13   1        4.40        5.96      1.99 o 
   0  14   1       18.27       19.88      2.79 o 
   1  14   1       26.13       22.49      5.10 o 
   2  14   1        0.67        0.57      2.41 o 
   3  14   1       11.99        8.74      3.27 o 
   4  14   1        0.04        2.97      2.46 o 
   5  14   1        4.13        6.42      2.37 o 
   6  14   1        0.28       -2.00      2.11 o 
   1  15   1       19.99       20.68      2.93 o 
   2  15   1       14.55       13.75      2.54 o 
   3  15   1        3.60        3.72      3.06 o 
   4  15   1        1.73        3.01      2.10 o 
   5  15   1        5.95        7.98      1.88 o 
   0  16   1        5.63        4.50      2.95 o 
   1  16   1        0.96        0.08      2.22 o 
   2  16   1        0.34        0.20      2.18 o 
   3  16   1        9.13       10.09      2.62 o 
   4  16   1        4.09        3.84      1.48 o 
   1  17   1        3.39        2.02      1.89 o 
   2  17   1        3.68        2.81      2.12 o 
   3  17   1        5.17        4.36      1.36 o 
   0  18   1        8.86        2.83      2.10 o 
   1  18   1        4.00        2.54      1.62 o 
   2  18   1        0.08        1.77      1.94 o 
   0   0   2       51.03       63.73      1.44 o 
   1   0   2      197.66      183.20      5.14 o 
   2   0   2      165.40      150.65      1.81 o 
   3   0   2     4158.14     3959.72     20.97 o 
   4   0   2      683.82      699.81     26.62 o 
   5   0   2       20.95       22.89      2.92 o 
   6   0   2        0.13       92.40      7.41 o 
   7   0   2       77.94       72.91      9.71 o 
   8   0   2        0.04        6.89      6.46 o 
   9   0   2        1.03        6.36      8.62 o 
   1   1   2     1504.70     1269.73     18.55 o 
   2   1   2     2944.50     2676.83     16.26 o 
   3   1   2      519.17      516.27      9.88 o 
   4   1   2       98.45      105.86      4.23 o 
   5   1   2        2.37        4.63      2.15 o 
   6   1   2      382.17      351.46     14.24 o 
   7   1   2        4.36        7.12      3.58 o 
   8   1   2       28.87       24.15      6.61 o 
   9   1   2        6.33        6.60      3.38 o 
   1   2   2     2044.01     1685.19     16.52 o 
   2   2   2      422.65      381.32      8.52 o 
   3   2   2       80.90       93.28      1.40 o 
   4   2   2     3083.48     3150.81     10.39 o 
   5   2   2       35.57       31.30      5.65 o 
   6   2   2      303.61      280.36      5.06 o 
   7   2   2      130.38      119.83      6.01 o 
   8   2   2      110.67      121.52      8.24 o 
   9   2   2        0.02        3.96      4.76 o 
   1   3   2     1835.76     1511.22     18.77 o 
   2   3   2     3021.42     2762.65     21.54 o 
   3   3   2        5.07        5.41      1.39 o 
   4   3   2       86.62       83.38      3.39 o 
   5   3   2       83.11       93.60      3.90 o 
   6   3   2      274.18      256.24      5.05 o 
   7   3   2        0.87        4.23      3.02 o 
   8   3   2       24.95       28.24      3.89 o 
   9   3   2        1.34       -4.05      4.05 o 
   0   4   2     4459.53     4158.83     15.85 o 
   1   4   2        0.78        0.04      1.14 o 
   2   4   2      108.17       96.19      1.75 o 
   3   4   2      147.82      155.14      4.77 o 
   4   4   2      826.51      853.15     12.06 o 
   5   4   2        3.99        6.80      2.88 o 
   6   4   2       26.71       22.75      2.98 o 
   7   4   2        0.44       -1.15      3.00 o 
   8   4   2       15.98       21.46      3.54 o 
   9   4   2        0.03       -4.97      4.97 o 
   1   5   2     1109.01      968.57      6.40 o 
   2   5   2      482.68      469.54      6.51 o 
   3   5   2        7.66        7.08      1.62 o 
   4   5   2       30.96       34.56      2.62 o 
   5   5   2       36.57       40.10      4.18 o 
   6   5   2        5.32        7.62      2.35 o 
   7   5   2        2.13        5.82      2.96 o 
   8   5   2        3.65        7.97      2.91 o 
   0   6   2      755.44      771.55     13.02 o 
   1   6   2      395.73      350.25      3.61 o 
   2   6   2        1.89        3.07      1.32 o 
   3   6   2      270.46      262.51      5.87 o 
   4   6   2       39.23       46.02      3.49 o 
   5   6   2        2.08        0.42      3.07 o 
   6   6   2        4.93        4.34      2.53 o 
   7   6   2       50.71       57.87      3.83 o 
   8   6   2        0.03        0.48      3.15 o 
   1   7   2       28.94       25.46      1.71 o 
   2   7   2     1019.33     1087.29     20.33 o 
   3   7   2      285.09      274.15      5.19 o 
   4   7   2       48.67       48.37      9.06 o 
   5   7   2       12.38       13.72      3.26 o 
   6   7   2        3.97        8.16      2.88 o 
   7   7   2        0.53       -0.54      4.02 o 
   8   7   2        1.37       -1.05      4.62 o 
   0   8   2      226.87      305.68      7.20 o 
   1   8   2      238.10      229.91      3.66 o 
   2   8   2       31.28       31.52      1.77 o 
   3   8   2      114.28      123.80      3.40 o 
   4   8   2      444.76      425.46      8.48 o 
   5   8   2        4.22        0.45      2.91 o 
   6   8   2        8.10        7.46      2.79 o 
   7   8   2       52.42       43.34      4.20 o 
   8   8   2        7.73       10.05      4.70 o 
   1   9   2      334.93      408.46      6.70 o 
   2   9   2      103.29       99.77      2.58 o 
   3   9   2        1.64        0.80      2.23 o 
   4   9   2        6.06        7.05      2.78 o 
   5   9   2       24.19       18.70      2.54 o 
   6   9   2        0.33        1.03      2.87 o 
   7   9   2        1.86        3.08      3.40 o 
   8   9   2        0.19       -0.14      3.93 o 
   0  10   2      156.84      211.40      7.85 o 
   1  10   2        1.24        3.22      2.72 o 
   2  10   2        4.62        7.81      3.70 o 
   3  10   2       63.34       63.38      3.29 o 
   4  10   2       13.33       13.20      3.06 o 
   5  10   2        0.02       -0.22      2.38 o 
   6  10   2        5.51        3.96      2.49 o 
   7  10   2        3.64        4.24      2.99 o 
   1  11   2       19.82       22.17      2.64 o 
   2  11   2      139.21      148.00      4.10 o 
   3  11   2        0.01       -0.71      3.19 o 
   4  11   2        7.47        6.43      2.79 o 
   5  11   2        3.33        1.04      2.38 o 
   6  11   2       17.86       17.90      2.47 o 
   7  11   2        0.02       -0.56      2.65 o 
   0  12   2        6.51        2.85      2.70 o 
   1  12   2       46.04       47.45      3.25 o 
   2  12   2        0.47        0.12      2.28 o 
   3  12   2       97.26       98.83      4.74 o 
   4  12   2        2.60        1.84      2.73 o 
   5  12   2       10.79       10.00      2.64 o 
   6  12   2        0.35        1.18      2.31 o 
   7  12   2        7.76        8.02      4.02 o 
   1  13   2       10.20        9.78      2.48 o 
   2  13   2        6.98        6.70      2.49 o 
   3  13   2       21.50       19.68      4.37 o 
   4  13   2        0.00       -0.40      2.70 o 
   5  13   2       10.31       12.24      2.18 o 
   6  13   2        2.38        4.14      1.89 o 
   0  14   2       44.53       42.56      3.36 o 
   1  14   2        2.08        3.83      2.16 o 
   2  14   2        4.14        4.13      2.87 o 
   3  14   2       20.87       24.37      3.48 o 
   4  14   2       59.56       64.13      3.10 o 
   5  14   2        0.01        0.56      2.23 o 
   6  14   2        2.39        3.81      2.88 o 
   1  15   2        6.68        4.79      2.78 o 
   2  15   2       25.89       28.22      4.03 o 
   3  15   2        3.58        7.17      2.60 o 
   4  15   2        3.12        3.58      2.03 o 
   5  15   2        0.00        1.40      2.22 o 
   0  16   2        2.51        0.20      2.77 o 
   1  16   2        0.00        0.88      2.47 o 
   2  16   2        0.01        0.03      2.21 o 
   3  16   2       13.59       13.71      2.50 o 
   4  16   2        1.58        0.15      1.78 o 
   1  17   2        2.80        0.77      1.82 o 
   2  17   2       28.13       26.17      3.79 o 
   3  17   2        6.58        6.84      1.31 o 
   0  18   2        3.15        2.04      1.92 o 
   1  18   2        1.73        0.52      1.55 o 
   2  18   2        0.02        0.83      1.50 o 
   1   1   3      325.68      283.81      7.51 o 
   2   1   3      596.09      618.22      7.88 o 
   3   1   3      151.91      126.68      1.96 o 
   4   1   3       78.79       84.66      2.39 o 
   5   1   3       35.61       31.94      2.40 o 
   6   1   3        0.43       -3.18      3.18 o 
   7   1   3        2.58        0.85      3.33 o 
   8   1   3        1.84        8.95      3.77 o 
   9   1   3        0.69       -3.91      3.91 o 
   0   2   3     3428.82     3178.95     13.26 o 
   1   2   3       13.24       10.41      0.81 o 
   2   2   3       33.63       35.46      1.10 o 
   3   2   3       65.50       64.71      2.09 o 
   4   2   3      480.64      483.86     10.82 o 
   5   2   3        0.17        0.79      2.85 o 
   6   2   3       24.69       18.32      3.34 o 
   7   2   3        1.24        2.00      2.94 o 
   8   2   3        1.22        4.77      3.38 o 
   9   2   3        0.02        0.77      4.36 o 
   1   3   3        1.32        2.76      0.72 o 
   2   3   3      292.57      286.43      2.24 o 
   3   3   3       18.80       20.19      1.37 o 
   4   3   3       25.06       23.82      2.29 o 
   5   3   3        4.96        6.18      2.89 o 
   6   3   3      225.07      187.34      4.80 o 
   7   3   3        0.01        0.48      3.02 o 
   8   3   3       11.97       11.90      3.16 o 
   9   3   3        0.24       -1.89      3.71 o 
   0   4   3    20232.40    15501.69     86.69 o 
   1   4   3      225.36      214.72      2.74 o 
   2   4   3       19.33       17.68      1.32 o 
   3   4   3       68.41       58.80      2.37 o 
   4   4   3        0.93        2.50      2.14 o 
   5   4   3        6.44        9.16      2.85 o 
   6   4   3      106.88      104.79      3.50 o 
   7   4   3       21.10       26.22      3.25 o 
   8   4   3       20.68       21.56      3.23 o 
   1   5   3      702.73      689.91      7.18 o 
   2   5   3      112.40      114.22      2.79 o 
   3   5   3       77.12       68.31      2.91 o 
   4   5   3        1.37        2.78      2.39 o 
   5   5   3       85.15       80.84      5.58 o 
   6   5   3      277.95      247.53      7.39 o 
   7   5   3        0.45        2.86      2.82 o 
   8   5   3       13.04       12.71      3.47 o 
   0   6   3     1028.10      943.49     10.01 o 
   1   6   3        4.49        2.64      1.47 o 
   2   6   3        0.19        1.31      1.47 o 
   3   6   3       15.04       20.68      1.91 o 
   4   6   3       31.82       33.74      3.29 o 
   5   6   3        0.52       -0.75      3.61 o 
   6   6   3       14.91       12.89      2.59 o 
   7   6   3        0.35        0.81      2.56 o 
   8   6   3        3.01        8.48      3.53 o 
   1   7   3        8.40       11.96      1.78 o 
   2   7   3        0.00       -0.13      1.54 o 
   3   7   3        0.07       -1.32      2.05 o 
   4   7   3        0.10        0.18      2.63 o 
   5   7   3        1.22        0.49      3.44 o 
   6   7   3        6.95        9.72      5.01 o 
   7   7   3        0.09        1.42      3.79 o 
   8   7   3        0.97       -1.03      4.58 o 
   0   8   3        5.98       29.36     10.48 o 
   1   8   3      137.93      181.26      6.25 o 
   2   8   3       11.61       12.86      1.73 o 
   3   8   3       84.27       94.95      3.20 o 
   4   8   3       72.95       83.76      3.79 o 
   5   8   3        4.07        1.84      3.28 o 
   6   8   3        0.13       -0.59      3.16 o 
   7   8   3        9.07        9.06      3.64 o 
   8   8   3        0.30        1.35      4.16 o 
   1   9   3        0.88        0.02      2.94 o 
   2   9   3      280.97      337.86      8.39 o 
   3   9   3        1.38        2.41      2.12 o 
   4   9   3       24.32       25.27      3.39 o 
   5   9   3        0.09       -2.78      2.78 o 
   6   9   3        3.98        0.69      3.27 o 
   7   9   3        0.01       -1.67      3.38 o 
   8   9   3        3.78        9.04      3.47 o 
   0  10   3       79.50       83.93      6.17 o 
   1  10   3       16.85       25.57      4.07 o 
   2  10   3       25.16       24.39      3.23 o 
   3  10   3       13.58       10.00      2.74 o 
   4  10   3      472.01      458.26      9.43 o 
   5  10   3        0.21        2.47      2.47 o 
   6  10   3        2.64        4.39      3.09 o 
   7  10   3        2.05        0.69      3.49 o 
   1  11   3      278.20      272.52      6.42 o 
   2  11   3       41.24       38.10      2.86 o 
   3  11   3       73.94       77.10      5.50 o 
   4  11   3        8.00        7.00      2.45 o 
   5  11   3       83.83       78.48      3.02 o 
   6  11   3       14.91       11.40      2.65 o 
   7  11   3        0.98        0.14      2.50 o 
   0  12   3      612.10      574.37     10.33 o 
   1  12   3       20.26       18.37      2.48 o 
   2  12   3        3.09        4.97      2.38 o 
   3  12   3       29.57       26.47      3.27 o 
   4  12   3        1.79        4.75      2.82 o 
   5  12   3        1.86        1.46      2.29 o 
   6  12   3        9.28       14.75      2.31 o 
   1  13   3        6.03        6.91      2.26 o 
   2  13   3      117.93      118.54      3.89 o 
   3  13   3        0.51        0.73      2.96 o 
   4  13   3       13.62       19.04      3.14 o 
   5  13   3        1.44        1.67      2.88 o 
   6  13   3        0.16       -0.64      1.74 o 
   0  14   3       17.09       14.36      2.77 o 
   1  14   3        1.15        0.61      2.17 o 
   2  14   3        0.16        0.76      2.75 o 
   3  14   3        8.13        7.86      2.25 o 
   4  14   3       28.49       29.92      2.61 o 
   5  14   3        0.08       -0.47      2.68 o 
   6  14   3        0.53       -1.26      2.64 o 
   1  15   3       17.67       13.46      2.43 o 
   2  15   3       19.39       19.05      2.44 o 
   3  15   3       10.28        9.09      2.47 o 
   4  15   3        0.54        2.32      2.13 o 
   5  15   3       10.55       13.56      2.14 o 
   0  16   3        4.22        6.91      2.85 o 
   1  16   3       18.95       18.62      3.64 o 
   2  16   3        0.09        0.74      2.08 o 
   3  16   3       30.83       36.55      3.20 o 
   4  16   3        0.67        0.59      1.99 o 
   1  17   3        9.92        6.01      1.75 o 
   2  17   3        0.20        1.43      1.93 o 
   3  17   3        4.20        5.38      1.56 o 
   0  18   3        1.22        0.19      1.83 o 
   1  18   3        0.70       -0.13      1.47 o 
   2  18   3        0.48        1.52      2.47 o 
   0   0   4      939.03      950.84      7.08 o 
   1   0   4     2424.47     2114.24     21.06 o 
   2   0   4       37.38       37.20      1.60 o 
   3   0   4      352.75      412.35     11.70 o 
   4   0   4     1549.45     1665.08     12.97 o 
   5   0   4       11.62       23.03      3.96 o 
   6   0   4        8.44       10.89      5.77 o 
   7   0   4      137.98       98.48     25.80 o 
   8   0   4       13.69       11.16      5.18 o 
   9   0   4        0.01        8.18      5.62 o 
   1   1   4     1182.40     1063.35      6.30 o 
   2   1   4     4659.91     4665.58     52.11 o 
   3   1   4      128.28      128.68      3.73 o 
   4   1   4      272.86      289.47      4.47 o 
   5   1   4       44.96       48.60      3.03 o 
   6   1   4       23.95       21.61      4.23 o 
   7   1   4        5.70        7.23      3.70 o 
   8   1   4        6.89        8.58      4.28 o 
   9   1   4        0.33        5.08      3.71 o 
   0   2   4     1840.69     1718.29     10.78 o 
   1   2   4     1014.86      895.86      4.04 o 
   2   2   4       77.74       76.10      1.12 o 
   3   2   4        8.21        7.52      0.99 o 
   4   2   4     1363.50     1520.23     47.28 o 
   5   2   4       10.31       12.97      2.81 o 
   6   2   4        8.41       10.48      4.07 o 
   7   2   4      110.46      103.14      4.54 o 
   8   2   4       13.39       19.79      3.35 o 
   9   2   4        0.21       -0.06      3.78 o 
   1   3   4      409.50      388.52      7.02 o 
   2   3   4      117.04      127.38      3.70 o 
   3   3   4        5.98        6.17      1.28 o 
   4   3   4       22.53       19.03      1.81 o 
   5   3   4        3.79        5.74      2.28 o 
   6   3   4        4.30        5.05      2.68 o 
   7   3   4        0.03       -0.71      2.95 o 
   8   3   4        2.45        3.51      2.88 o 
   9   3   4        0.45       -1.83      4.63 o 
   0   4   4     1096.06      981.73     36.84 o 
   1   4   4      819.75      788.57      3.51 o 
   2   4   4       16.86       16.97      1.21 o 
   3   4   4      263.48      223.90      8.01 o 
   4   4   4       99.76       91.37      3.68 o 
   5   4   4        8.50       11.57      2.75 o 
   6   4   4       15.53       16.25      2.66 o 
   7   4   4       25.45       26.35      3.25 o 
   8   4   4        6.05        4.57      3.29 o 
   1   5   4       83.62      107.33      4.83 o 
   2   5   4     2042.86     2280.15     43.43 o 
   3   5   4       55.59       69.67      2.64 o 
   4   5   4       44.55       49.67      5.21 o 
   5   5   4        2.25        5.34      2.91 o 
   6   5   4      155.15      161.49      4.89 o 
   7   5   4        0.46        4.37      2.61 o 
   8   5   4       10.52       10.18      3.26 o 
   0   6   4     1813.07     1789.56     53.65 o 
   1   6   4       13.09       10.60      1.47 o 
   2   6   4        3.96        3.58      1.49 o 
   3   6   4      897.06      903.93     66.28 o 
   4   6   4       22.36       18.54      2.63 o 
   5   6   4       10.27       12.38      3.41 o 
   6   6   4       22.72       26.20      2.65 o 
   7   6   4        2.14        4.86      2.55 o 
   8   6   4       11.61       15.70      3.41 o 
   1   7   4      331.74      391.89     21.68 o 
   2   7   4       14.56       12.83      1.60 o 
   3   7   4       50.47       44.09      2.62 o 
   4   7   4        1.57       -0.95      2.86 o 
   5   7   4       16.16       13.93      3.45 o 
   6   7   4       58.00       56.37      3.86 o 
   7   7   4        1.71        2.47      3.62 o 
   8   7   4        3.90        4.40      4.91 o 
   0   8   4      800.90      779.09     11.08 o 
   1   8   4      153.63      157.39      5.89 o 
   2   8   4        3.75        4.09      2.21 o 
   3   8   4       96.15      100.72      4.89 o 
   4   8   4        4.08        0.51      2.70 o 
   5   8   4        3.63        0.81      3.12 o 
   6   8   4        9.21       11.24      4.08 o 
   7   8   4       39.83       35.64      4.05 o 
   8   8   4        0.41        0.43      3.73 o 
   1   9   4      170.37      184.62      9.03 o 
   2   9   4      126.62      141.14      3.79 o 
   3   9   4        3.36        3.47      3.18 o 
   4   9   4       15.03       15.31      2.80 o 
   5   9   4       15.82       13.46      2.84 o 
   6   9   4        1.56        4.27      3.76 o 
   7   9   4        1.68       -0.32      3.29 o 
   8   9   4        0.01        0.64      4.61 o 
   0  10   4      146.87      174.68      7.57 o 
   1  10   4      316.50      402.77     21.36 o 
   2  10   4        0.71       -0.78      2.90 o 
   3  10   4      169.50      172.04      4.28 o 
   4  10   4        0.11       -2.20      2.53 o 
   5  10   4       21.96       20.44      2.94 o 
   6  10   4        3.42        1.92      3.13 o 
   7  10   4       55.67       65.13      6.17 o 
   1  11   4       31.11       24.90      2.99 o 
   2  11   4      243.21      254.72      8.01 o 
   3  11   4        5.49        4.51      2.35 o 
   4  11   4        6.33        8.11      2.57 o 
   5  11   4        8.71       11.13      2.70 o 
   6  11   4       34.58       37.08      3.28 o 
   7  11   4        0.02        1.37      2.35 o 
   0  12   4       63.90       51.44      3.66 o 
   1  12   4       55.11       53.69      2.56 o 
   2  12   4        1.09        2.10      2.61 o 
   3  12   4        6.82        6.73      2.57 o 
   4  12   4       22.12       22.78      2.68 o 
   5  12   4        0.12       -1.16      2.51 o 
   6  12   4        2.19        3.22      2.18 o 
   1  13   4       11.45       14.81      2.08 o 
   2  13   4      126.83      128.18      3.50 o 
   3  13   4       24.47       26.87      2.78 o 
   4  13   4        6.00       10.72      2.81 o 
   5  13   4       11.45       10.82      2.92 o 
   6  13   4       16.99       20.99      2.78 o 
   0  14   4       10.83        7.30      2.65 o 
   1  14   4       32.50       32.73      2.52 o 
   2  14   4        0.87       -0.98      2.38 o 
   3  14   4      154.13      166.33      4.45 o 
   4  14   4       19.48       19.48      2.72 o 
   5  14   4        5.07        6.16      2.51 o 
   1  15   4       10.34        8.41      2.34 o 
   2  15   4        1.49        1.45      2.18 o 
   3  15   4       24.77       28.14      2.87 o 
   4  15   4        0.13        0.02      2.38 o 
   5  15   4       12.41       16.09      1.90 o 
   0  16   4       56.07       56.57      4.75 o 
   1  16   4        1.67        2.76      2.19 o 
   2  16   4        0.74        2.10      1.95 o 
   3  16   4       17.78       20.83      2.18 o 
   4  16   4        1.82        0.66      1.77 o 
   1  17   4        0.57       -0.52      2.00 o 
   2  17   4        0.40        0.07      1.60 o 
   3  17   4        0.52        3.42      2.93 o 
   0  18   4       15.17        0.48      2.70 o 
   1  18   4        0.12        0.22      2.60 o 
   1   1   5       33.55       34.25      0.77 o 
   2   1   5       12.57       12.67      0.79 o 
   3   1   5      195.91      218.64      4.40 o 
   4   1   5        0.65        1.96      1.36 o 
   5   1   5       37.06       40.60      3.63 o 
   6   1   5        6.18        1.67      3.15 o 
   7   1   5        0.02        0.49      3.42 o 
   8   1   5        0.78       -1.83      4.16 o 
   9   1   5        6.88        6.83      3.44 o 
   0   2   5     2008.74     1985.10     12.54 o 
   1   2   5      194.50      201.85      3.02 o 
   2   2   5        0.00        0.49      0.61 o 
   3   2   5      550.73      579.66     13.50 o 
   4   2   5       29.85       34.40      1.47 o 
   5   2   5        4.63        4.64      2.83 o 
   6   2   5       18.53       17.13      3.20 o 
   7   2   5       70.02       67.78      4.74 o 
   8   2   5        4.41       -0.77      4.14 o 
   9   2   5        0.01        1.71      4.20 o 
   1   3   5     5410.79     5250.75      8.78 o 
   2   3   5       68.81       64.33      1.51 o 
   3   3   5       10.78        8.75      1.87 o 
   4   3   5        3.20        5.04      1.83 o 
   5   3   5      362.58      338.06      6.22 o 
   6   3   5       67.79       48.84      3.62 o 
   7   3   5        7.64        8.93      3.15 o 
   8   3   5        1.94       -1.90      4.12 o 
   0   4   5      335.18      342.12      5.00 o 
   1   4   5     1148.47     1128.46     27.40 o 
   2   4   5       12.39       10.16      1.18 o 
   3   4   5      190.53      215.28      7.54 o 
   4   4   5       25.20       21.64      2.66 o 
   5   4   5        5.52        5.23      2.86 o 
   6   4   5        8.97        3.89      2.68 o 
   7   4   5      104.59      109.55      3.44 o 
   8   4   5        3.34        5.78      3.11 o 
   1   5   5       45.65       50.85      4.50 o 
   2   5   5      124.92      151.10      6.89 o 
   3   5   5      469.40      504.46     14.86 o 
   4   5   5        8.59        8.28      1.81 o 
   5   5   5       62.06       61.39      3.33 o 
   6   5   5       55.92       46.82      2.84 o 
   7   5   5        0.02        0.95      2.71 o 
   8   5   5        5.04        2.59      2.79 o 
   0   6   5     2345.45     2185.93     15.80 o 
   1   6   5      212.74      256.03     10.90 o 
   2   6   5       23.68       24.21      2.59 o 
   3   6   5       11.00        6.44      2.42 o 
   4   6   5      233.33      247.66      8.32 o 
   5   6   5        7.06       10.52      3.19 o 
   6   6   5       21.70       24.15      2.80 o 
   7   6   5       58.23       53.91      3.68 o 
   8   6   5       10.17        9.54      3.25 o 
   1   7   5      734.11      819.65     50.33 o 
   2   7   5      101.79      101.40      7.92 o 
   3   7   5       57.38       67.50      7.35 o 
   4   7   5        6.08        5.73      2.80 o 
   5   7   5      125.56      103.41      4.22 o 
   6   7   5       20.28       19.48      3.47 o 
   7   7   5        1.53        3.95      3.59 o 
   8   7   5        4.31        3.79      4.05 o 
   0   8   5      171.71      167.42      6.37 o 
   1   8   5       70.62       71.77      3.63 o 
   2   8   5       15.03       15.30      2.58 o 
   3   8   5      149.03      169.08      6.06 o 
   4   8   5      137.50      134.60      3.95 o 
   5   8   5       14.87       13.21      3.20 o 
   6   8   5        2.98        3.09      3.26 o 
   7   8   5       10.33       12.33      3.62 o 
   8   8   5        3.98       -1.27      4.94 o 
   1   9   5      262.92      302.08      7.54 o 
   2   9   5      135.39      157.62      5.49 o 
   3   9   5      154.02      157.18      6.96 o 
   4   9   5       10.36       10.66      2.48 o 
   5   9   5      114.58      105.99      4.84 o 
   6   9   5        1.12       -1.47      3.22 o 
   7   9   5        0.02        3.06      3.01 o 
   0  10   5       99.88      105.59      5.04 o 
   1  10   5        0.40        1.84      2.57 o 
   2  10   5        0.88        1.88      3.13 o 
   3  10   5      158.80      144.51      4.68 o 
   4  10   5       15.16       11.25      2.35 o 
   5  10   5        0.01       -0.62      2.73 o 
   6  10   5        0.38       -0.18      2.97 o 
   7  10   5        2.93        4.31      2.76 o 
   1  11   5      196.68      191.30      4.45 o 
   2  11   5      196.40      184.50      4.00 o 
   3  11   5        1.66        4.13      2.13 o 
   4  11   5       13.18       12.04      2.43 o 
   5  11   5       22.71       25.66      2.86 o 
   6  11   5        7.40        7.65      2.79 o 
   7  11   5        0.26        1.21      2.50 o 
   0  12   5      129.67      120.79      5.45 o 
   1  12   5       22.31       25.10      2.47 o 
   2  12   5        5.37        4.34      2.17 o 
   3  12   5      208.21      230.66      4.80 o 
   4  12   5      104.10      102.51      3.39 o 
   5  12   5        2.21        2.33      2.43 o 
   6  12   5        3.53        7.37      2.61 o 
   1  13   5      119.84      115.17      2.98 o 
   2  13   5       15.29       11.97      2.32 o 
   3  13   5       90.10       98.00      3.56 o 
   4  13   5        0.23        1.60      2.70 o 
   5  13   5       76.26       88.49      3.83 o 
   6  13   5        2.67        3.91      3.24 o 
   0  14   5        9.99        9.00      2.83 o 
   1  14   5        4.39        3.22      1.92 o 
   2  14   5        0.70        1.93      2.19 o 
   3  14   5       27.30       32.51      2.66 o 
   4  14   5        5.98        6.45      2.74 o 
   5  14   5        0.48        1.59      2.21 o 
   1  15   5        0.03        1.09      1.94 o 
   2  15   5       16.10       16.51      2.28 o 
   3  15   5        0.75        0.91      1.67 o 
   4  15   5        0.75        1.87      2.16 o 
   5  15   5        0.05       -0.07      1.78 o 
   0  16   5        2.63        2.58      2.50 o 
   1  16   5        0.60       -0.43      2.29 o 
   2  16   5        0.14        0.46      2.38 o 
   3  16   5        0.00        0.95      1.59 o 
   4  16   5        1.21        1.70      2.01 o 
   1  17   5        1.66        0.23      1.81 o 
   2  17   5        0.56        1.04      1.79 o 
   0  18   5        1.07        0.26      2.22 o 
   0   0   6     4496.37     5160.74     19.74 o 
   1   0   6      324.63      329.10      3.00 o 
   2   0   6        7.50        9.70      1.31 o 
   3   0   6      759.10      848.13      6.25 o 
   4   0   6      552.89      620.66     25.46 o 
   5   0   6       20.51       35.52      6.81 o 
   6   0   6       19.51       22.51      4.30 o 
   7   0   6       35.25       25.24     11.02 o 
   8   0   6        0.07       -3.50      5.59 o 
   1   1   6       29.78       26.60      1.70 o 
   2   1   6     2076.66     2086.34     10.00 o 
   3   1   6       55.58       53.78      1.39 o 
   4   1   6      131.71      163.44      7.43 o 
   5   1   6       24.93       23.88      2.76 o 
   6   1   6       11.20        8.34      3.04 o 
   7   1   6        0.00        3.05      3.37 o 
   8   1   6        0.42       -1.01      3.94 o 
   0   2   6       13.78       17.31      1.98 o 
   1   2   6      677.49      772.37      4.20 o 
   2   2   6       59.69       61.46      2.17 o 
   3   2   6      268.95      268.07      8.05 o 
   4   2   6      817.25      960.65     10.39 o 
   5   2   6       26.21       25.99      2.73 o 
   6   2   6        0.99       -0.38      3.04 o 
   7   2   6       40.68       36.84      2.85 o 
   8   2   6        3.64        0.89      4.06 o 
   1   3   6       82.06      102.96      1.93 o 
   2   3   6      430.81      430.29      6.48 o 
   3   3   6        2.22        3.40      1.27 o 
   4   3   6       29.72       30.68      2.19 o 
   5   3   6        0.05        2.26      3.08 o 
   6   3   6        1.67        4.44      3.06 o 
   7   3   6        0.43        3.19      2.56 o 
   8   3   6        0.59       -4.16      4.16 o 
   0   4   6      222.31      237.62      7.44 o 
   1   4   6     1178.35     1200.90     36.56 o 
   2   4   6        0.09        0.07      1.21 o 
   3   4   6      947.84     1004.54      9.34 o 
   4   4   6       10.01        8.43      2.19 o 
   5   4   6       33.39       30.50      3.19 o 
   6   4   6        4.67        7.47      3.22 o 
   7   4   6       54.23       59.28      3.58 o 
   8   4   6        1.31        0.99      3.23 o 
   1   5   6        1.19        0.25      1.98 o 
   2   5   6        0.37        1.70      1.86 o 
   3   5   6        1.21        1.13      2.38 o 
   4   5   6        0.40        0.10      1.97 o 
   5   5   6        1.67        4.29      2.98 o 
   6   5   6       38.01       38.95      3.02 o 
   7   5   6        0.11        1.25      2.65 o 
   8   5   6        1.55        2.62      2.77 o 
   0   6   6     2072.77     2164.81     16.36 o 
   1   6   6      412.76      540.26     11.95 o 
   2   6   6        0.00        0.02      2.24 o 
   3   6   6      377.13      308.61      6.76 o 
   4   6   6        2.53        5.21      3.02 o 
   5   6   6       12.15        9.81      3.11 o 
   6   6   6       28.81       29.47      3.00 o 
   7   6   6       22.40       22.74      2.71 o 
   8   6   6        7.61       -3.47      4.94 o 
   1   7   6        5.27        1.99      2.69 o 
   2   7   6       98.57      114.18      4.54 o 
   3   7   6       23.47       20.61      5.01 o 
   4   7   6        0.09       -0.97      3.18 o 
   5   7   6       10.89        8.69      3.10 o 
   6   7   6      139.55      136.37      5.47 o 
   7   7   6        1.16        0.09      3.49 o 
   8   7   6        6.09        6.81      4.86 o 
   0   8   6     1292.68     1362.41     15.06 o 
   1   8   6       72.31       77.20      4.06 o 
   2   8   6        0.97        4.32      3.30 o 
   3   8   6      128.75      123.37      3.90 o 
   4   8   6       18.08       14.92      2.87 o 
   5   8   6        1.50        2.25      3.14 o 
   6   8   6       20.08       18.46      4.18 o 
   7   8   6        4.38        8.65      3.19 o 
   1   9   6        6.16        9.12      3.72 o 
   2   9   6       15.45       13.46      2.74 o 
   3   9   6        5.91        7.08      3.09 o 
   4   9   6        7.85        9.24      2.39 o 
   5   9   6        4.41        1.48      3.05 o 
   6   9   6       22.75       16.51      3.76 o 
   7   9   6        0.20        0.73      2.85 o 
   0  10   6       68.18       78.01      4.00 o 
   1  10   6       72.36       75.64      3.38 o 
   2  10   6        0.31        0.50      3.11 o 
   3  10   6       25.85       34.25      2.74 o 
   4  10   6       10.41       10.21      2.39 o 
   5  10   6        0.35       -2.25      2.66 o 
   6  10   6        0.62        1.36      3.32 o 
   7  10   6        9.62       11.66      2.99 o 
   1  11   6       98.29       96.17      3.26 o 
   2  11   6        1.97        2.27      2.54 o 
   3  11   6       60.60       55.67      2.69 o 
   4  11   6        0.00        0.15      2.57 o 
   5  11   6       43.96       45.41      3.28 o 
   6  11   6        3.13        5.41      2.92 o 
   7  11   6        0.68        2.42      3.80 o 
   0  12   6       47.54       50.84      4.31 o 
   1  12   6      188.09      186.34      4.40 o 
   2  12   6        4.45        5.62      2.23 o 
   3  12   6      338.51      372.46      5.19 o 
   4  12   6       58.51       61.77      3.27 o 
   5  12   6       11.62       12.43      2.33 o 
   6  12   6        0.68        1.77      2.80 o 
   1  13   6        1.13        2.12      1.84 o 
   2  13   6       22.63       20.44      2.40 o 
   3  13   6        4.52        8.91      2.47 o 
   4  13   6        2.06        1.59      2.94 o 
   5  13   6        3.02        2.35      2.07 o 
   6  13   6        0.10        1.14      2.64 o 
   0  14   6       99.93       94.80      3.82 o 
   1  14   6        0.09       -0.24      1.86 o 
   2  14   6        0.08        0.50      2.13 o 
   3  14   6        0.01       -0.18      2.05 o 
   4  14   6        0.84        1.88      2.49 o 
   5  14   6        0.16       -0.08      1.90 o 
   1  15   6        8.42        6.03      2.37 o 
   2  15   6        0.25       -0.85      2.47 o 
   3  15   6        0.88        2.46      1.63 o 
   4  15   6        0.36       -0.43      1.85 o 
   0  16   6       10.89       13.88      2.27 o 
   1  16   6        5.19        2.00      2.17 o 
   2  16   6        0.01       -1.14      2.16 o 
   3  16   6        1.91        0.20      2.42 o 
   1  17   6       13.92        3.25      2.12 o 
   2  17   6        0.77        2.44      2.58 o 
   1   1   7     1281.44     1568.75     61.57 o 
   2   1   7      445.48      424.88     17.17 o 
   3   1   7       89.75       88.30      2.39 o 
   4   1   7        4.78        5.48      2.01 o 
   5   1   7      209.68      200.12     11.95 o 
   6   1   7       33.41       34.15      2.75 o 
   7   1   7        3.76        1.22      3.59 o 
   8   1   7        1.75       -1.72      3.75 o 
   0   2   7      204.46      292.50     24.36 o 
   1   2   7      428.73      472.63     10.41 o 
   2   2   7       19.63       22.01      1.38 o 
   3   2   7        6.66        6.37      1.77 o 
   4   2   7      419.49      520.78     13.69 o 
   5   2   7        1.04        2.09      2.71 o 
   6   2   7        1.08        0.17      2.57 o 
   7   2   7       47.68       36.73      6.94 o 
   8   2   7        2.17        2.94      4.04 o 
   1   3   7       98.07      120.13      1.88 o 
   2   3   7     1016.41     1051.47     30.75 o 
   3   3   7      315.98      303.12      4.20 o 
   4   3   7       88.52       95.55      4.56 o 
   5   3   7       39.70       40.09      3.10 o 
   6   3   7        2.45        5.45      3.49 o 
   7   3   7        0.47       -2.68      2.68 o 
   8   3   7        1.10       -3.21      3.81 o 
   0   4   7      683.07      708.65     53.55 o 
   1   4   7      568.85      561.61     20.62 o 
   2   4   7        1.08        1.13      1.35 o 
   3   4   7       17.84       18.34      2.03 o 
   4   4   7      164.11      182.62      3.35 o 
   5   4   7       10.50        8.70      3.07 o 
   6   4   7        3.09        4.33      3.83 o 
   7   4   7       98.66       99.76      4.01 o 
   8   4   7        0.71       -1.32      3.59 o 
   1   5   7     2197.86     2170.35     65.53 o 
   2   5   7      123.62      108.35      4.59 o 
   3   5   7       81.60       71.71      4.73 o 
   4   5   7       34.37       32.42      2.80 o 
   5   5   7      325.70      333.23     11.16 o 
   6   5   7       13.54       12.33      3.86 o 
   7   5   7        5.12        4.31      2.56 o 
   8   5   7        0.00       -3.30      6.22 o 
   0   6   7       67.86       81.37      4.61 o 
   1   6   7      170.64      186.72      4.46 o 
   2   6   7        0.19       -1.09      3.08 o 
   3   6   7        8.30        7.45      2.85 o 
   4   6   7       82.22       83.00      4.12 o 
   5   6   7       11.31       15.77      3.28 o 
   6   6   7        0.37       -2.64      2.64 o 
   7   6   7       41.20       44.88      3.31 o 
   8   6   7        0.48       -4.34      4.34 o 
   1   7   7      312.82      326.12     19.16 o 
   2   7   7      121.84      144.02      5.16 o 
   3   7   7       40.23       34.63      2.35 o 
   4   7   7        9.12        8.67      2.61 o 
   5   7   7       69.54       63.14      3.77 o 
   6   7   7        5.91        5.46      3.85 o 
   7   7   7        0.21        2.27      3.12 o 
   0   8   7      661.05      683.92     11.53 o 
   1   8   7       76.58       92.94      6.24 o 
   2   8   7       14.94       14.67      2.64 o 
   3   8   7      254.22      254.85      5.45 o 
   4   8   7      222.20      214.18      6.88 o 
   5   8   7        5.60        8.37      3.09 o 
   6   8   7       15.87       22.11      3.98 o 
   7   8   7        7.60        7.04      3.46 o 
   1   9   7       45.54       38.23      3.04 o 
   2   9   7      136.73      148.47      3.68 o 
   3   9   7        9.52       10.47      3.14 o 
   4   9   7        6.82        5.22      2.46 o 
   5   9   7        1.15        0.76      3.06 o 
   6   9   7       21.88       31.08      3.87 o 
   7   9   7        0.03       -0.18      2.93 o 
   0  10   7        0.39        3.49      3.11 o 
   1  10   7       47.19       44.24      3.27 o 
   2  10   7        0.54       -1.01      2.76 o 
   3  10   7      345.52      350.22      6.43 o 
   4  10   7       27.20       30.92      2.55 o 
   5  10   7       11.85        9.00      3.26 o 
   6  10   7        0.09       -0.07      3.13 o 
   7  10   7        2.65        2.50      3.03 o 
   1  11   7      306.66      301.07      5.37 o 
   2  11   7        3.31        4.47      2.49 o 
   3  11   7      187.08      196.46      4.08 o 
   4  11   7        1.43        3.22      2.18 o 
   5  11   7      159.10      175.55      4.08 o 
   6  11   7        5.33        3.17      3.01 o 
   0  12   7      248.65      237.25     12.53 o 
   1  12   7        0.64        1.98      2.85 o 
   2  12   7        2.14        2.39      2.28 o 
   3  12   7       38.22       42.03      2.47 o 
   4  12   7        5.18        4.10      2.60 o 
   5  12   7        0.18        3.00      2.25 o 
   6  12   7        6.63        9.95      2.61 o 
   1  13   7       12.70       13.93      2.32 o 
   2  13   7       17.84       19.61      2.39 o 
   3  13   7        0.98        1.98      2.37 o 
   4  13   7        0.07        0.58      2.56 o 
   5  13   7        1.46        1.35      1.86 o 
   0  14   7       27.53       27.31      2.93 o 
   1  14   7       10.14        7.70      2.09 o 
   2  14   7        0.26       -0.21      2.38 o 
   3  14   7       13.48       14.00      2.14 o 
   4  14   7        0.34       -0.15      2.08 o 
   5  14   7        0.00        1.03      2.46 o 
   1  15   7        5.55        5.19      1.81 o 
   2  15   7        0.06       -0.24      2.23 o 
   3  15   7        0.61        0.72      1.52 o 
   4  15   7        0.15       -0.45      1.45 o 
   0  16   7        0.83        1.00      2.44 o 
   1  16   7       12.42       16.54      2.88 o 
   2  16   7        0.02       -0.89      1.57 o 
   3  16   7        1.00        0.60      3.03 o 
   1  17   7        6.14       -0.38      1.68 o 
   0   0   8      534.89      599.69      8.81 o 
   1   0   8     1033.80     1299.77    122.07 o 
   2   0   8       72.63       72.96     11.67 o 
   3   0   8       13.24       23.89      3.91 o 
   4   0   8      282.06      269.75      8.78 o 
   5   0   8       21.01       26.87      5.61 o 
   6   0   8        2.39        2.97      4.82 o 
   7   0   8      143.90      150.39     47.59 o 
   8   0   8        0.66       -0.69      5.55 o 
   1   1   8      421.46      499.94      4.69 o 
   2   1   8        0.29        1.13      1.43 o 
   3   1   8       80.47       96.90      3.94 o 
   4   1   8        0.60        1.30      1.96 o 
   5   1   8        4.65        2.36      2.99 o 
   6   1   8        8.22        6.79      2.97 o 
   7   1   8        1.06        0.82      2.87 o 
   8   1   8        0.02       -1.89      3.76 o 
   0   2   8      486.02      450.10     23.77 o 
   1   2   8       66.65       84.42      3.03 o 
   2   2   8        0.00        0.06      1.28 o 
   3   2   8      796.33      880.31     35.73 o 
   4   2   8       15.62       14.64      3.31 o 
   5   2   8        3.43        2.44      2.89 o 
   6   2   8        2.98        6.97      2.71 o 
   7   2   8        0.18        0.96      2.69 o 
   8   2   8        0.93        1.25      3.73 o 
   1   3   8       93.10       92.91      2.25 o 
   2   3   8      776.36      869.72      8.35 o 
   3   3   8        8.06        8.36      2.17 o 
   4   3   8       24.99       20.37      3.39 o 
   5   3   8        2.18        2.54      2.79 o 
   6   3   8       27.54       25.69      2.97 o 
   7   3   8        0.26       -0.89      2.52 o 
   8   3   8        1.80       -0.14      3.41 o 
   0   4   8      455.48      453.93      5.55 o 
   1   4   8      259.07      291.49      6.01 o 
   2   4   8        1.20        2.24      1.83 o 
   3   4   8      266.05      313.87      4.08 o 
   4   4   8       67.93       71.48      3.65 o 
   5   4   8       10.70        7.39      2.66 o 
   6   4   8        8.01       10.29      3.61 o 
   7   4   8       15.88       11.02      2.69 o 
   8   4   8        4.57        0.30      3.20 o 
   1   5   8       30.35       32.60      1.80 o 
   2   5   8        1.79        3.34      1.94 o 
   3   5   8       17.19       20.58      2.24 o 
   4   5   8        0.08        0.54      2.57 o 
   5   5   8        0.00       -1.42      2.79 o 
   6   5   8       13.31       10.60      3.77 o 
   7   5   8        0.04       -0.28      2.49 o 
   0   6   8      299.77      360.03      8.55 o 
   1   6   8        2.08        5.09      2.34 o 
   2   6   8        0.01        4.33      3.37 o 
   3   6   8      216.35      200.98      4.88 o 
   4   6   8        1.52        2.58      2.66 o 
   5   6   8        0.69        1.95      2.66 o 
   6   6   8        5.66        3.37      2.56 o 
   7   6   8        6.98        8.34      2.76 o 
   1   7   8        2.64        8.35      2.66 o 
   2   7   8       62.10       66.85      3.24 o 
   3   7   8      137.51      136.74      3.61 o 
   4   7   8        2.68        3.92      2.35 o 
   5   7   8       26.43       28.88      2.71 o 
   6   7   8        0.12       -0.98      3.79 o 
   7   7   8        0.25       -2.23      3.29 o 
   0   8   8       98.36      119.03      7.53 o 
   1   8   8      140.31      124.05      4.43 o 
   2   8   8        0.87       -1.76      2.00 o 
   3   8   8       26.13       21.86      2.56 o 
   4   8   8        0.73        0.51      2.13 o 
   5   8   8        2.12       -0.40      2.97 o 
   6   8   8        2.07        0.97      3.40 o 
   7   8   8       31.55       35.66      4.36 o 
   1   9   8        2.89        2.13      2.77 o 
   2   9   8      402.66      392.21     11.59 o 
   3   9   8       62.40       64.79      3.49 o 
   4   9   8       20.61       25.07      2.75 o 
   5   9   8        7.07        3.97      2.93 o 
   6   9   8       59.46       63.37      4.53 o 
   7   9   8        0.01        3.47      2.71 o 
   0  10   8       84.71       98.07      4.27 o 
   1  10   8      184.59      175.60      4.56 o 
   2  10   8        2.93        2.71      2.07 o 
   3  10   8      461.54      491.65     12.08 o 
   4  10   8       40.16       51.72      2.77 o 
   5  10   8        8.94        6.96      3.18 o 
   6  10   8        1.50        4.87      3.32 o 
   1  11   8        0.16        1.80      2.20 o 
   2  11   8       40.51       45.30      2.66 o 
   3  11   8        7.07        9.35      2.28 o 
   4  11   8        1.17        3.29      2.16 o 
   5  11   8        3.53        2.97      2.76 o 
   6  11   8        6.98        7.30      2.81 o 
   0  12   8        4.19        7.46      3.49 o 
   1  12   8        3.69        4.01      2.92 o 
   2  12   8        0.86        1.58      2.19 o 
   3  12   8       13.72       13.22      2.18 o 
   4  12   8       11.44        6.92      2.01 o 
   5  12   8        0.28       -0.98      2.81 o 
   6  12   8        0.26       -0.58      2.42 o 
   1  13   8       29.94       29.70      2.90 o 
   2  13   8       44.91       45.16      2.87 o 
   3  13   8        0.27        1.21      2.14 o 
   4  13   8        2.68        3.75      2.29 o 
   5  13   8        5.36        8.15      2.96 o 
   0  14   8        0.66       -0.51      3.27 o 
   1  14   8       18.08       20.05      2.45 o 
   2  14   8        0.31        0.91      2.17 o 
   3  14   8        0.03        1.26      1.77 o 
   4  14   8       10.10        7.87      1.85 o 
   1  15   8       29.47       32.56      3.22 o 
   2  15   8       12.43       14.66      2.18 o 
   3  15   8        0.21        0.07      1.72 o 
   0  16   8        4.70        8.50      2.27 o 
   1  16   8       10.76        8.35      2.41 o 
   2  16   8        0.03        1.05      3.12 o 
   1   1   9      130.97      163.69     10.47 o 
   2   1   9       42.48       33.70      2.77 o 
   3   1   9        5.89        7.88      2.84 o 
   4   1   9        3.15        3.25      3.51 o 
   5   1   9       13.12        9.90      2.93 o 
   6   1   9        7.26        6.48      2.90 o 
   7   1   9        0.06        4.06      2.28 o 
   8   1   9        0.53        3.31      3.44 o 
   0   2   9     1108.61     1342.62     96.43 o 
   1   2   9        6.59        9.95      1.70 o 
   2   2   9        0.07        0.99      2.14 o 
   3   2   9       28.47       25.64      2.72 o 
   4   2   9        8.78        9.34      3.65 o 
   5   2   9        0.04        0.11      2.85 o 
   6   2   9       14.21       18.27      3.02 o 
   7   2   9        0.98        0.56      2.76 o 
   8   2   9        1.42       -1.41      3.12 o 
   1   3   9      273.32      320.47      4.39 o 
   2   3   9       68.34       68.92      2.89 o 
   3   3   9      123.56      137.96      2.91 o 
   4   3   9       18.41       13.07      3.36 o 
   5   3   9      127.03      125.63      4.99 o 
   6   3   9       36.09       35.63      5.42 o 
   7   3   9        0.55        0.78      2.48 o 
   8   3   9        0.09        0.69      3.08 o 
   0   4   9      151.88      180.06      4.76 o 
   1   4   9       97.94      114.31      2.72 o 
   2   4   9        9.58        9.78      2.36 o 
   3   4   9      218.59      244.43      5.18 o 
   4   4   9      307.50      303.83      6.03 o 
   5   4   9        4.53        4.61      2.66 o 
   6   4   9        2.37        1.65      2.80 o 
   7   4   9        7.44        7.66      2.42 o 
   1   5   9      118.49      133.67      2.62 o 
   2   5   9      205.02      216.26      6.29 o 
   3   5   9       97.92      105.04      4.24 o 
   4   5   9       21.14       24.64      2.74 o 
   5   5   9       72.22       70.89      5.64 o 
   6   5   9        3.85        4.60      2.91 o 
   7   5   9        0.96       -2.69      2.69 o 
   0   6   9        8.95       10.89      2.74 o 
   1   6   9      179.66      171.72      5.00 o 
   2   6   9        1.86       -0.44      2.16 o 
   3   6   9      398.11      379.88      7.95 o 
   4   6   9      122.14      114.84      3.34 o 
   5   6   9       10.01        7.14      2.85 o 
   6   6   9        0.08       -0.89      2.58 o 
   7   6   9       17.86       16.37      2.56 o 
   1   7   9        0.47        2.53      3.14 o 
   2   7   9       29.91       29.92      2.59 o 
   3   7   9       15.83       15.88      3.19 o 
   4   7   9        3.42        3.21      2.28 o 
   5   7   9        7.96        8.24      2.75 o 
   6   7   9        0.22       -2.06      3.76 o 
   7   7   9        0.00       -1.08      2.74 o 
   0   8   9       47.40       52.92      6.90 o 
   1   8   9       26.64       31.10      5.58 o 
   2   8   9        4.60        4.08      2.49 o 
   3   8   9      103.24       94.24      3.69 o 
   4   8   9       51.87       52.16      2.75 o 
   5   8   9        3.69        2.05      3.95 o 
   6   8   9        0.34        1.07      3.75 o 
   7   8   9        4.69        4.67      2.62 o 
   1   9   9      516.56      468.47      9.51 o 
   2   9   9        1.72       -1.07      2.34 o 
   3   9   9      154.71      148.34      5.55 o 
   4   9   9        0.04       -0.50      2.51 o 
   5   9   9      175.58      190.33     18.29 o 
   6   9   9       15.74       19.34      3.52 o 
   0  10   9      766.49      681.21     11.13 o 
   1  10   9       66.08       56.38      3.96 o 
   2  10   9        3.09        2.87      2.16 o 
   3  10   9       92.44      102.24      3.90 o 
   4  10   9       24.89       22.32      2.42 o 
   5  10   9        8.83        8.51      3.58 o 
   6  10   9       18.14       23.97      3.14 o 
   1  11   9        0.13        0.99      2.54 o 
   2  11   9        0.07       -1.90      2.28 o 
   3  11   9        1.09        1.02      2.12 o 
   4  11   9        0.84        0.54      2.03 o 
   5  11   9        0.16       -0.64      2.97 o 
   6  11   9       17.81       23.46      2.50 o 
   0  12   9       19.94       17.55      5.67 o 
   1  12   9       18.31       23.80      4.12 o 
   2  12   9        0.15        1.00      2.97 o 
   3  12   9        5.17        5.98      1.93 o 
   4  12   9       25.79       22.31      2.00 o 
   5  12   9        0.53        0.13      2.39 o 
   1  13   9       39.74       44.78      3.45 o 
   2  13   9        0.97        1.60      2.68 o 
   3  13   9        2.44        1.04      1.85 o 
   4  13   9        0.15       -0.62      1.86 o 
   5  13   9       12.80       12.05      2.30 o 
   0  14   9        6.26        4.62      3.07 o 
   1  14   9       20.52       21.61      2.33 o 
   2  14   9        0.21        1.64      2.38 o 
   3  14   9        2.65        2.05      2.54 o 
   4  14   9        0.12        0.20      2.63 o 
   1  15   9       12.01       11.19      1.79 o 
   2  15   9        0.18        0.43      2.35 o 
   3  15   9        0.03        0.60      2.82 o 
   0  16   9        5.88        5.81      2.22 o 
   1  16   9        0.78        2.73      1.97 o 
   2  16   9        0.88       -0.34      2.27 o 
   0   0  10     1848.77     2185.52     17.55 o 
   1   0  10       69.97       71.52      3.57 o 
   2   0  10       31.47       27.21      4.25 o 
   3   0  10       97.45       91.48      6.12 o 
   4   0  10       17.48       10.30      5.48 o 
   5   0  10        1.09        2.20      3.67 o 
   6   0  10       35.05       47.17      5.72 o 
   7   0  10       17.45       22.73      3.17 o 
   8   0  10        4.75       -2.41      3.73 o 
   1   1  10       79.20      100.78      3.72 o 
   2   1  10        0.23       -0.37      2.75 o 
   3   1  10       17.50       18.08      3.43 o 
   4   1  10        7.99        7.88      3.79 o 
   5   1  10        8.32        2.30      2.85 o 
   6   1  10       26.26       34.29      5.12 o 
   7   1  10        0.87        4.60      2.08 o 
   8   1  10        0.91       -2.58      2.58 o 
   0   2  10        3.39        1.42      2.55 o 
   1   2  10      225.76      253.85      4.99 o 
   2   2  10        2.65        5.63      2.78 o 
   3   2  10       27.52       22.90      3.75 o 
   4   2  10      165.03      151.29      6.67 o 
   5   2  10        4.26        5.56      2.88 o 
   6   2  10        1.01        4.32      2.81 o 
   7   2  10       41.91       43.38      3.64 o 
   1   3  10      333.47      389.72      6.49 o 
   2   3  10        4.93       10.79      3.35 o 
   3   3  10       50.70       45.03      4.10 o 
   4   3  10        1.73        1.87      3.60 o 
   5   3  10       68.01       76.89      6.03 o 
   6   3  10        0.82        1.80      2.74 o 
   7   3  10        1.71        0.13      2.28 o 
   0   4  10       71.70       66.11      2.85 o 
   1   4  10       18.65       23.81      1.86 o 
   2   4  10        0.94        1.62      2.82 o 
   3   4  10       55.24       46.54      4.76 o 
   4   4  10        5.86        6.15      3.28 o 
   5   4  10        4.02        5.79      2.89 o 
   6   4  10        1.54        1.45      2.78 o 
   7   4  10        1.06        1.63      2.13 o 
   1   5  10        0.09        1.36      2.07 o 
   2   5  10        8.58        6.26      2.70 o 
   3   5  10       22.40       18.64      3.26 o 
   4   5  10        1.29        1.13      2.95 o 
   5   5  10        3.18        2.55      2.93 o 
   6   5  10        0.04        0.74      2.72 o 
   7   5  10        0.25        1.50      1.88 o 
   0   6  10        3.84        8.46      5.43 o 
   1   6  10       26.40       30.34      2.99 o 
   2   6  10        1.09        1.09      2.40 o 
   3   6  10       53.07       57.17      4.19 o 
   4   6  10       66.25       61.59      4.04 o 
   5   6  10        0.00        1.09      2.96 o 
   6   6  10        0.42       -1.58      2.32 o 
   7   6  10        8.33        6.78      2.79 o 
   1   7  10        5.64        2.89      2.80 o 
   2   7  10      165.57      152.40      5.45 o 
   3   7  10       27.86       30.70      2.85 o 
   4   7  10       18.55       16.67      3.04 o 
   5   7  10        0.41        0.46      2.94 o 
   6   7  10        0.79        0.67      3.41 o 
   7   7  10        0.32        1.47      2.42 o 
   0   8  10       87.50       58.59      7.09 o 
   1   8  10       60.96       50.98      4.90 o 
   2   8  10        0.50        0.09      2.52 o 
   3   8  10      311.04      305.76      6.98 o 
   4   8  10       27.97       28.72      3.61 o 
   5   8  10        8.82        4.94      4.11 o 
   6   8  10        2.71        0.54      3.17 o 
   1   9  10       23.26       21.47      2.90 o 
   2   9  10        0.11       -0.94      2.22 o 
   3   9  10       42.52       41.87      4.27 o 
   4   9  10        2.43        2.60      2.98 o 
   5   9  10       20.05       24.78      3.88 o 
   6   9  10       12.61       12.25      2.95 o 
   0  10  10        0.33        3.08      2.89 o 
   1  10  10       20.22       19.31      2.71 o 
   2  10  10        1.04       -1.71      2.57 o 
   3  10  10       11.72       10.63      3.48 o 
   4  10  10       55.29       56.86      3.40 o 
   5  10  10        1.89        0.46      2.98 o 
   6  10  10        0.17        1.52      2.33 o 
   1  11  10        0.79        1.39      2.54 o 
   2  11  10       65.14       61.54      3.14 o 
   3  11  10        2.41        2.31      2.28 o 
   4  11  10        4.85        3.25      2.12 o 
   5  11  10        0.72        0.41      2.50 o 
   0  12  10        0.64        1.32      5.06 o 
   1  12  10       29.63       34.07      4.82 o 
   2  12  10        0.07        0.85      2.91 o 
   3  12  10        1.63        0.25      1.99 o 
   4  12  10        4.56        5.57      1.71 o 
   5  12  10        0.86        0.67      2.30 o 
   1  13  10       26.14       25.24      3.10 o 
   2  13  10        9.43        9.57      2.66 o 
   3  13  10        0.12        0.41      2.66 o 
   4  13  10        0.26        0.01      1.72 o 
   0  14  10       33.36       31.97      3.33 o 
   1  14  10        6.52        7.68      1.89 o 
   2  14  10        0.25       -0.14      3.00 o 
   3  14  10        2.74       -0.61      2.32 o 
   1  15  10        0.17        0.84      2.18 o 
   2  15  10        4.08        3.31      2.29 o 
   1   1  11       12.82       10.98      2.15 o 
   2   1  11      895.50      758.09      9.58 o 
   3   1  11       34.72       37.13      4.14 o 
   4   1  11       49.69       46.04      4.76 o 
   5   1  11       24.17       26.07      3.76 o 
   6   1  11       55.38       66.01      5.20 o 
   7   1  11        0.01        2.18      1.95 o 
   0   2  11      106.20      124.72     10.49 o 
   1   2  11      149.94      176.01      6.32 o 
   2   2  11        0.11       -0.88      2.93 o 
   3   2  11      552.71      500.19     15.00 o 
   4   2  11        0.51        3.88      4.80 o 
   5   2  11       11.48        4.48      4.40 o 
   6   2  11        2.42        8.02      3.18 o 
   7   2  11        2.70        3.64      1.98 o 
   1   3  11        9.80        8.06      2.97 o 
   2   3  11      163.12      139.76      9.68 o 
   3   3  11       76.93       70.96      4.39 o 
   4   3  11       13.27        9.40      3.53 o 
   5   3  11        5.74        1.91      3.30 o 
   6   3  11       39.68       48.15      7.89 o 
   7   3  11        0.00        1.96      2.15 o 
   0   4  11        0.58        6.31      5.31 o 
   1   4  11       78.83       85.68      4.09 o 
   2   4  11        7.00        5.88      2.71 o 
   3   4  11       67.10       59.58      4.13 o 
   4   4  11        7.30        4.00      3.28 o 
   5   4  11        2.30        2.94      2.94 o 
   6   4  11        0.09       -1.95      2.58 o 
   7   4  11       17.94       21.14      3.04 o 
   1   5  11        5.97       10.30      4.80 o 
   2   5  11        0.04        2.43      2.68 o 
   3   5  11      101.38       94.91      4.20 o 
   4   5  11        1.21        1.23      2.88 o 
   5   5  11       30.55       30.67      7.00 o 
   6   5  11        0.19        1.96      2.44 o 
   7   5  11        0.03       -0.19      2.64 o 
   0   6  11       14.97       24.24      6.33 o 
   1   6  11       72.91       68.48      3.93 o 
   2   6  11        0.09       -0.86      2.31 o 
   3   6  11      347.17      347.90     12.19 o 
   4   6  11        9.46        8.97      3.13 o 
   5   6  11        6.27        5.80      2.96 o 
   6   6  11        0.26        1.24      2.45 o 
   7   6  11        5.08        4.62      2.49 o 
   1   7  11      128.50      122.47      7.11 o 
   2   7  11       36.02       30.35      2.74 o 
   3   7  11       84.59       90.89      3.79 o 
   4   7  11        2.44        0.54      2.95 o 
   5   7  11       80.39       81.28      4.90 o 
   6   7  11        6.16        7.21      3.13 o 
   0   8  11       37.26       40.61      8.90 o 
   1   8  11      105.86       88.17      5.10 o 
   2   8  11        0.58       -1.01      2.46 o 
   3   8  11      104.65      115.52      4.71 o 
   4   8  11        1.62        4.14      3.63 o 
   5   8  11        8.16        8.77      3.45 o 
   6   8  11        1.20        1.87      2.75 o 
   1   9  11       14.30       14.23      2.79 o 
   2   9  11       34.95       35.41      3.39 o 
   3   9  11        0.61       -1.88      2.65 o 
   4   9  11        4.40       -1.32      3.22 o 
   5   9  11        1.95        1.38      3.04 o 
   6   9  11        0.03        0.23      2.21 o 
   0  10  11       30.09       42.80      6.44 o 
   1  10  11       11.60       11.43      2.07 o 
   2  10  11        0.12        1.20      2.55 o 
   3  10  11        7.55        7.43      3.09 o 
   4  10  11        2.97        2.67      2.10 o 
   5  10  11        0.14        1.68      2.66 o 
   1  11  11      140.66      152.56      5.56 o 
   2  11  11        5.86        3.56      2.29 o 
   3  11  11        3.09        0.44      2.03 o 
   4  11  11        0.63        1.51      1.80 o 
   5  11  11       31.58       31.15      2.36 o 
   0  12  11        0.05       -0.87      4.74 o 
   1  12  11       61.91       51.95      4.21 o 
   2  12  11        0.03       -1.14      2.63 o 
   3  12  11        4.60        3.37      2.12 o 
   4  12  11        0.18        1.52      1.36 o 
   1  13  11       13.81       17.37      2.69 o 
   2  13  11        0.02       -0.05      2.81 o 
   3  13  11        0.85       -0.38      2.38 o 
   0  14  11        6.69        3.92      2.52 o 
   1  14  11        0.30        1.48      1.57 o 
   2  14  11        0.62        2.50      2.35 o 
   1  15  11        0.74        1.70      2.85 o 
   0   0  12      356.67      527.72     11.79 o 
   1   0  12      163.54      181.12      5.76 o 
   2   0  12       37.93       28.51      4.24 o 
   3   0  12      295.54      275.44      9.08 o 
   4   0  12      640.22      561.05     12.26 o 
   5   0  12        8.63       40.66     11.52 o 
   6   0  12       10.01       14.67      4.44 o 
   7   0  12       27.47       29.45      5.41 o 
   1   1  12      272.98      287.51      5.42 o 
   2   1  12        0.44       -0.61      3.02 o 
   3   1  12      133.06      119.91      7.60 o 
   4   1  12        0.88        3.30      3.47 o 
   5   1  12      122.89      120.17      4.92 o 
   6   1  12       22.77       26.76      3.28 o 
   7   1  12        1.68        2.27      2.02 o 
   0   2  12     1544.67     1489.79     18.63 o 
   1   2  12        5.67        6.43      2.57 o 
   2   2  12       18.91       18.64      2.90 o 
   3   2  12       31.31       28.87      3.60 o 
   4   2  12      114.25       97.56      4.66 o 
   5   2  12        0.06        1.51      2.87 o 
   6   2  12       35.15       40.79      2.98 o 
   7   2  12        0.04       -0.60      1.86 o 
   1   3  12      132.38      138.26      6.02 o 
   2   3  12       36.39       33.12      3.38 o 
   3   3  12        8.06        7.46      3.35 o 
   4   3  12        4.85        8.32      3.45 o 
   5   3  12       14.65       15.61      3.03 o 
   6   3  12        0.24       -0.58      2.34 o 
   7   3  12        0.25        2.76      1.72 o 
   0   4  12       32.55       25.17      6.31 o 
   1   4  12       78.46       75.49      4.69 o 
   2   4  12        0.00        1.93      2.57 o 
   3   4  12      155.48      131.98      5.01 o 
   4   4  12        4.77        6.10      3.37 o 
   5   4  12        6.50        4.85      2.83 o 
   6   4  12        1.03        3.23      2.29 o 
   1   5  12      322.86      291.52      6.19 o 
   2   5  12       66.93       62.45      2.95 o 
   3   5  12       95.56       92.45      3.53 o 
   4   5  12        7.41       11.43      2.53 o 
   5   5  12      102.41      103.05      7.60 o 
   6   5  12        0.28       -1.46      1.59 o 
   0   6  12      182.03      126.41      7.98 o 
   1   6  12        8.44        8.01      2.76 o 
   2   6  12        0.30        0.11      2.11 o 
   3   6  12       16.07       17.45      2.69 o 
   4   6  12       12.39       15.97      3.16 o 
   5   6  12        3.76        3.80      2.73 o 
   6   6  12        5.30        6.12      2.84 o 
   1   7  12       12.37       11.63      3.64 o 
   2   7  12       39.22       33.91      2.54 o 
   3   7  12        0.03       -0.82      2.43 o 
   4   7  12        6.60        6.48      2.87 o 
   5   7  12        0.60        1.81      3.20 o 
   6   7  12        5.41        6.42      2.60 o 
   0   8  12        1.37       -1.09      3.70 o 
   1   8  12        0.50        1.12      3.04 o 
   2   8  12        5.32        1.58      2.99 o 
   3   8  12        6.81        9.90      2.80 o 
   4   8  12      102.46      102.73      7.98 o 
   5   8  12        0.06       -1.86      2.36 o 
   6   8  12        0.34        0.79      2.11 o 
   1   9  12        0.05        1.83      2.24 o 
   2   9  12        2.12        1.62      2.94 o 
   3   9  12        7.26        6.35      2.49 o 
   4   9  12        1.02        1.17      2.97 o 
   5   9  12        1.12        0.77      2.57 o 
   0  10  12       21.75       23.99      3.05 o 
   1  10  12       29.66       31.54      2.24 o 
   2  10  12        0.42       -0.85      3.18 o 
   3  10  12        1.55        3.92      2.03 o 
   4  10  12        0.56        1.05      2.08 o 
   5  10  12        1.21        2.28      2.04 o 
   1  11  12       26.84       27.09      2.41 o 
   2  11  12       22.12       23.74      2.16 o 
   3  11  12        0.15        1.61      1.74 o 
   4  11  12        1.09        1.29      1.22 o 
   0  12  12       29.28       24.83      4.92 o 
   1  12  12        0.50        1.31      3.00 o 
   2  12  12        0.03       -0.31      2.89 o 
   3  12  12       14.94        9.09      8.71 o 
   1  13  12        1.65        1.49      1.73 o 
   2  13  12        2.58        2.72      2.31 o 
   3  13  12        1.73        0.29      2.47 o 
   0  14  12        8.81        4.30      1.97 o 
   1  14  12        0.00        1.32      1.98 o 
   2  14  12        0.22        1.48      1.71 o 
   1   1  13       73.69       75.09      3.86 o 
   2   1  13      459.21      392.79      7.35 o 
   3   1  13        6.62        8.06      3.46 o 
   4   1  13       35.86       39.03      3.82 o 
   5   1  13       24.51       24.49      2.92 o 
   6   1  13       28.66       23.23      2.84 o 
   0   2  13      113.80      119.49     25.64 o 
   1   2  13      155.16      142.77      5.44 o 
   2   2  13        2.90        4.25      2.44 o 
   3   2  13       21.91       19.53      3.52 o 
   4   2  13        0.30        1.73      3.41 o 
   5   2  13        4.08        4.86      2.69 o 
   6   2  13        1.97        7.03      2.56 o 
   1   3  13       69.38       64.01      3.88 o 
   2   3  13       26.77       28.51      3.73 o 
   3   3  13       82.38       67.78      4.25 o 
   4   3  13        0.19        2.22      3.20 o 
   5   3  13       40.80       37.70      4.90 o 
   6   3  13       22.26       23.73      2.26 o 
   0   4  13        0.86        3.36      2.95 o 
   1   4  13      185.00      160.77      7.99 o 
   2   4  13        0.60        0.96      2.47 o 
   3   4  13      496.40      449.02      7.66 o 
   4   4  13       89.04       84.76      3.97 o 
   5   4  13       19.44       18.63      2.88 o 
   6   4  13        0.17        1.75      2.04 o 
   1   5  13        1.27        0.15      2.60 o 
   2   5  13       10.59       11.81      2.26 o 
   3   5  13        8.62        9.63      2.51 o 
   4   5  13        4.41        3.05      2.41 o 
   5   5  13        1.76        1.61      2.55 o 
   6   5  13        1.79        3.50      1.87 o 
   0   6  13       17.25       22.02      3.98 o 
   1   6  13        4.17        3.22      2.89 o 
   2   6  13        0.01       -1.40      2.18 o 
   3   6  13        0.02        0.70      2.39 o 
   4   6  13       24.04       21.60      3.03 o 
   5   6  13        0.16       -0.21      3.03 o 
   6   6  13        0.34        1.15      2.19 o 
   1   7  13       24.35       23.05      3.38 o 
   2   7  13       76.47       69.99      3.99 o 
   3   7  13        3.04        2.46      2.42 o 
   4   7  13        9.17        9.07      3.30 o 
   5   7  13        5.82        3.30      2.79 o 
   6   7  13        1.03        2.87      2.18 o 
   0   8  13       10.52        9.60      3.67 o 
   1   8  13       28.22       26.07      2.48 o 
   2   8  13        0.00        2.33      3.62 o 
   3   8  13        2.86        4.11      2.40 o 
   4   8  13        0.32        1.75      2.80 o 
   5   8  13        1.31        1.99      2.57 o 
   1   9  13       88.93       93.93      2.97 o 
   2   9  13        7.17        8.99      2.88 o 
   3   9  13        3.66        2.40      2.13 o 
   4   9  13        1.48        1.11      2.02 o 
   5   9  13       26.85       25.54      2.41 o 
   0  10  13       40.29       37.28      3.80 o 
   1  10  13       44.98       46.12      2.14 o 
   2  10  13        0.49       -0.59      2.03 o 
   3  10  13        2.85        0.96      1.83 o 
   4  10  13        0.23        2.23      1.33 o 
   1  11  13        2.32        2.10      1.82 o 
   2  11  13        0.16        2.21      1.76 o 
   3  11  13        1.50        1.57      1.42 o 
   0  12  13        5.41        8.03      3.86 o 
   1  12  13        4.70        6.39      2.55 o 
   2  12  13        0.02       -1.16      2.45 o 
   3  12  13        0.13       -2.01      2.59 o 
   1  13  13        7.77        2.79      1.86 o 
   2  13  13       12.60        3.52      2.39 o 
   0   0  14      288.42      446.89     10.59 o 
   1   0  14       16.93       18.58      3.96 o 
   2   0  14        1.45        3.52      4.57 o 
   3   0  14       36.95       39.14      5.50 o 
   4   0  14       47.34       33.81      3.74 o 
   5   0  14        1.46        1.81      4.03 o 
   6   0  14       10.17        8.35      3.20 o 
   1   1  14        2.03        1.19      1.74 o 
   2   1  14        0.36        0.20      2.64 o 
   3   1  14       32.10       34.59      3.72 o 
   4   1  14        0.34        3.56      3.74 o 
   5   1  14        6.86        7.72      2.69 o 
   6   1  14        0.36        2.52      2.22 o 
   0   2  14        8.43       14.78      5.10 o 
   1   2  14      150.95      146.14      6.58 o 
   2   2  14        1.71        2.34      2.41 o 
   3   2  14      382.08      356.74      6.83 o 
   4   2  14        4.61        4.89      2.69 o 
   5   2  14       14.97       11.68      2.75 o 
   6   2  14        0.31       -0.65      2.08 o 
   1   3  14      279.88      248.94      6.41 o 
   2   3  14       62.76       52.89      2.96 o 
   3   3  14      121.92      114.01      4.73 o 
   4   3  14        5.03        7.54      2.39 o 
   5   3  14      125.83      132.69      6.83 o 
   6   3  14        4.64        3.61      1.41 o 
   0   4  14        0.05        4.21      3.43 o 
   1   4  14        1.27       -0.35      2.45 o 
   2   4  14        0.79        1.38      2.26 o 
   3   4  14        2.63        2.38      2.62 o 
   4   4  14       11.28       11.59      2.38 o 
   5   4  14        0.39        1.33      2.31 o 
   6   4  14        0.12       -2.38      2.45 o 
   1   5  14        1.33        1.16      2.62 o 
   2   5  14        1.20        1.37      2.15 o 
   3   5  14        8.40        6.59      2.66 o 
   4   5  14        0.12       -1.90      2.10 o 
   5   5  14        2.70        3.33      2.18 o 
   0   6  14        4.62        1.84      3.75 o 
   1   6  14       24.82       24.57      2.86 o 
   2   6  14        2.81        1.46      3.05 o 
   3   6  14        0.53        1.91      2.31 o 
   4   6  14       21.23       21.44      3.23 o 
   5   6  14        1.17        1.54      2.42 o 
   1   7  14       70.97       64.74      3.26 o 
   2   7  14        0.55        2.48      3.43 o 
   3   7  14        0.01        1.48      2.32 o 
   4   7  14        0.02       -0.47      2.66 o 
   5   7  14       12.48       14.73      2.24 o 
   0   8  14        6.03        5.16      3.65 o 
   1   8  14       41.62       41.59      2.55 o 
   2   8  14        0.05        2.13      2.62 o 
   3   8  14        0.00        0.43      2.01 o 
   4   8  14        0.50        1.22      2.23 o 
   5   8  14        2.07        0.48      2.89 o 
   1   9  14       12.90       15.46      2.06 o 
   2   9  14        3.65        3.36      2.24 o 
   3   9  14        3.74        4.07      1.70 o 
   4   9  14        0.02        0.37      1.64 o 
   0  10  14       14.30       14.11      2.38 o 
   1  10  14        1.72        2.28      1.53 o 
   2  10  14        0.07        1.13      1.63 o 
   3  10  14       25.64       21.77      2.28 o 
   1  11  14        0.15       -0.13      1.59 o 
   2  11  14        0.05        0.06      1.41 o 
   3  11  14        0.31        1.54      2.68 o 
   0  12  14        0.38       -0.68      2.00 o 
   1  12  14        0.02       -0.37      1.50 o 
   2  12  14        0.70        0.08      2.58 o 
   1   1  15       73.47       74.08      2.39 o 
   2   1  15        2.30        4.34      2.51 o 
   3   1  15       17.18       15.26      3.24 o 
   4   1  15        0.19        4.30      2.36 o 
   5   1  15       19.17       21.68      2.61 o 
   0   2  15        0.73        1.35      3.37 o 
   1   2  15       17.21       13.94      2.42 o 
   2   2  15        0.56        3.03      2.71 o 
   3   2  15       16.24       17.89      3.41 o 
   4   2  15       39.16       31.46      2.78 o 
   5   2  15        3.16        2.35      1.93 o 
   1   3  15        1.86        1.34      2.20 o 
   2   3  15       10.85       14.46      2.79 o 
   3   3  15        6.14        5.60      2.58 o 
   4   3  15        4.01        2.86      2.03 o 
   5   3  15        2.83        3.06      1.93 o 
   0   4  15       50.18       47.39      8.29 o 
   1   4  15        6.02        5.92      2.53 o 
   2   4  15        0.15        1.89      2.92 o 
   3   4  15       23.24       18.74      2.53 o 
   4   4  15       12.05       12.80      2.06 o 
   5   4  15        0.12       -0.98      2.24 o 
   1   5  15        6.43        6.28      2.52 o 
   2   5  15       31.02       29.50      3.92 o 
   3   5  15        1.46        1.12      2.19 o 
   4   5  15        2.84        3.90      2.08 o 
   5   5  15        0.00        0.38      1.98 o 
   0   6  15        0.83        4.76      3.48 o 
   1   6  15       22.47       20.08      2.60 o 
   2   6  15        0.19        0.81      2.63 o 
   3   6  15        2.52        3.72      2.23 o 
   4   6  15       11.86       11.04      3.61 o 
   5   6  15        2.27        3.10      1.65 o 
   1   7  15       52.42       57.92      2.90 o 
   2   7  15        1.70        5.64      2.47 o 
   3   7  15        2.68        5.86      2.20 o 
   4   7  15        0.24        2.45      1.71 o 
   0   8  15       18.17       19.81      2.61 o 
   1   8  15        2.19        2.99      2.07 o 
   2   8  15        0.01       -0.73      1.96 o 
   3   8  15        1.50        1.65      1.92 o 
   4   8  15        0.18       -0.23      1.50 o 
   1   9  15        3.04        6.23      1.65 o 
   2   9  15        0.40        0.57      1.60 o 
   3   9  15        1.86        0.97      1.62 o 
   0  10  15       35.39       45.96      2.68 o 
   1  10  15        4.94        2.73      1.77 o 
   2  10  15        0.01        1.40      1.27 o 
   3  10  15        3.69       -0.13      2.45 o 
   1  11  15        1.66        0.95      1.82 o 
   2  11  15        8.55        3.60      2.38 o 
   0   0  16        4.62        3.07      3.72 o 
   1   0  16       45.19       41.54      3.39 o 
   2   0  16        0.03        3.16      2.47 o 
   3   0  16      137.71      137.59      6.11 o 
   4   0  16       47.29       48.75      4.36 o 
   5   0  16        7.06        9.03      2.81 o 
   1   1  16       23.48       27.49      2.15 o 
   2   1  16       42.04       41.24      4.58 o 
   3   1  16       24.59       26.34      2.34 o 
   4   1  16        7.10        7.92      1.43 o 
   5   1  16       17.97       15.26      1.97 o 
   0   2  16        3.07        2.37      3.12 o 
   1   2  16        3.68        5.11      1.78 o 
   2   2  16        0.05        1.34      2.16 o 
   3   2  16       24.92       27.67      2.11 o 
   4   2  16       12.03        8.38      1.45 o 
   5   2  16        1.17        0.66      1.82 o 
   1   3  16       17.87       16.94      2.32 o 
   2   3  16        4.68        3.94      2.18 o 
   3   3  16        4.61        6.15      1.79 o 
   4   3  16        1.57        2.11      1.37 o 
   0   4  16        8.93        4.28      3.29 o 
   1   4  16        6.96        9.03      2.36 o 
   2   4  16        0.34        1.78      2.41 o 
   3   4  16        0.76        1.15      1.69 o 
   4   4  16        7.62        7.92      1.49 o 
   1   5  16       31.48       27.80      2.43 o 
   2   5  16        3.16        1.59      2.56 o 
   3   5  16        1.61        3.22      1.62 o 
   4   5  16        0.01        0.56      1.43 o 
   0   6  16       17.08       19.16      3.34 o 
   1   6  16       61.37       61.07      2.67 o 
   2   6  16        0.78        0.01      2.12 o 
   3   6  16       15.15       14.93      2.09 o 
   4   6  16        0.09       -0.25      1.79 o 
   1   7  16        4.30        4.39      2.28 o 
   2   7  16        0.06        0.75      1.76 o 
   3   7  16        1.04        1.21      1.66 o 
   0   8  16       12.86        9.47      2.08 o 
   1   8  16        1.73        2.01      1.54 o 
   2   8  16        0.03        0.08      1.58 o 
   3   8  16       16.07       21.32      2.00 o 
   1   9  16        4.75        3.55      1.36 o 
   2   9  16        1.30        1.16      1.37 o 
   1   1  17        2.80        2.31      1.81 o 
   2   1  17        0.18        0.04      1.83 o 
   3   1  17        0.20        0.40      1.29 o 
   4   1  17        0.16       -1.21      1.21 o 
   0   2  17        2.31        2.96      2.65 o 
   1   2  17        2.17        1.84      2.27 o 
   2   2  17        0.35        0.80      2.33 o 
   3   2  17        4.92        4.79      1.35 o 
   4   2  17        0.17        0.93      2.56 o 
   1   3  17        0.47        0.48      2.26 o 
   2   3  17        0.43        1.25      2.37 o 
   3   3  17       13.28       14.56      2.13 o 
   0   4  17        0.26        1.49      2.63 o 
   1   4  17        0.79        1.97      2.18 o 
   2   4  17        0.54        1.06      2.24 o 
   3   4  17       14.18       17.26      2.72 o 
   1   5  17       38.95       44.37      2.54 o 
   2   5  17        4.72        4.57      1.83 o 
   3   5  17        0.13        1.31      1.53 o 
   0   6  17       14.45       17.45      2.75 o 
   1   6  17        0.02       -0.14      1.97 o 
   2   6  17        0.29       -0.62      1.77 o 
   3   6  17        8.58        7.44      1.67 o 
   1   7  17       11.03       12.05      1.42 o 
   2   7  17        0.47        1.68      1.29 o 
   0   8  17        1.96        1.46      3.01 o 
   1   8  17        0.80       -0.06      1.70 o 
   0   0  18       13.74       21.67      3.80 o 
   1   0  18       29.63       44.27      4.50 o 
   2   0  18        2.37        4.66      3.42 o 
   3   0  18       22.15       25.86      3.13 o 
   1   1  18       19.54       23.68      2.86 o 
   2   1  18       18.82       19.06      2.57 o 
   3   1  18        0.91        1.41      1.77 o 
   0   2  18        3.54        7.13      2.37 o 
   1   2  18        0.05        0.80      1.40 o 
   2   2  18        0.00       -0.27      1.44 o 
   3   2  18        2.28        3.83      1.72 o 
   1   3  18       10.41       10.36      1.55 o 
   2   3  18        9.39       10.01      2.50 o 
   3   3  18        0.76       -0.06      2.11 o 
   0   4  18       37.58       38.88      4.09 o 
   1   4  18       29.81       29.43      1.70 o 
   2   4  18        0.74        0.84      1.37 o 
   1   5  18        1.13        2.37      1.43 o 
   2   5  18        5.57        4.57      1.25 o 
   0   6  18        4.83        5.58      2.76 o 
   1   6  18        0.32        0.16      1.84 o 
   1   1  19       12.62       16.93      2.60 o 
                                                 
